# Supplementary material for: Molecular and supramolecular adaptation by coupled stimuli
Source: Nat Commun. 2024 Jul 7;15:5695. doi: 10.1038/s41467-024-50029-1 (PMC11228013; doi:10.1038/s41467-024-50029-1)
Supplement: Supplementary file 3 — Source Data [file 41467_2024_50029_MOESM3_ESM.zip]

Archive with 11 entries (11 files):
- revision_xyz/L1.xyz
- revision_xyz/L1-1+.xyz
- revision_xyz/L1-1+-OPPOSITE.xyz
- revision_xyz/L1-EE.xyz
- revision_xyz/L1-EE-1+.xyz
- revision_xyz/L2.xyz
- revision_xyz/L2-2+.xyz
- revision_xyz/L4.xyz
- revision_xyz/L4-4+.xyz
- revision_xyz/readme.txt
- revision_xyz/xyz_files.xlsx
