# Supplementary material for: Molecular and supramolecular adaptation by coupled stimuli
Source: Nat Commun. 2024 Jul 7;15:5695. doi: 10.1038/s41467-024-50029-1 (PMC11228013; doi:10.1038/s41467-024-50029-1)
Supplement: Supplementary file 3 — Source Data [file 41467_2024_50029_MOESM3_ESM.zip › revision_xyz/L1.xyz]

98
 energy: -157.139856074045 gnorm: 0.000186445281 xtb: 6.4.0 (d4b70c2)
N         1.26066049006993   -1.28208231308353    0.73174785993564
C         2.56233204121856   -1.42995449189654    0.80012753985831
C         0.76395229485580   -0.24971524321538    0.04657087936171
C         3.47615039921769   -0.55840544152004    0.19034909884053
H         2.91474088226163   -2.28258206078918    1.36708874728084
C         1.58735012370076    0.67929818751428   -0.59834076567546
C         2.95421646183870    0.52507424343055   -0.52640855124244
C         4.86082985690488   -0.77086303544568    0.29839272902725
H         1.13180828784733    1.49402973822811   -1.13707584822069
H         3.62328567663995    1.22134229078091   -1.01175653691365
N        -1.18709083428899    0.90310519643621   -0.70335415745911
C        -2.48830135650899    1.04922718900948   -0.77885173657750
C        -0.69248265865362   -0.12339195427822   -0.00771693506950
C        -3.40438281965536    0.18254723984755   -0.16513531307048
C        -1.51800195018010   -1.04538603346278    0.64433364340701
C        -2.88489793704895   -0.89221072829658    0.56606179886020
H        -2.83905179864397    1.89664242419401   -1.35458878616233
C        -4.78761139692039    0.39588797393296   -0.28852760471960
H        -1.06427129442268   -1.85486602533726    1.19247961410585
H        -3.55535819209643   -1.58427316754120    1.05550498856811
C         6.05262059739677   -0.95448080144617    0.39124094885879
C        -5.97607841960249    0.58798968028464   -0.40426372264567
C        -9.63486912593313    0.23371919294989   -0.01594746052591
C        -8.28402424330731    0.01286981018199    0.12743419548408
C        -7.35701657429141    0.81588640615083   -0.54495789769106
C        -7.82139224673168    1.85578745403606   -1.35768831372568
C        -9.17189457093348    2.07434057738148   -1.49238001625201
C       -10.11154031237438    1.26384614094233   -0.83675619309291
H       -10.33016434701248   -0.38940826170309    0.52224775201329
H        -7.92929268233816   -0.78365978418307    0.76462496948079
H        -7.10948155434820    2.48282402165327   -1.87431366776342
H        -9.51995663674006    2.87990218370867   -2.12400190912841
C         8.33852156139592   -0.23999004603564   -0.04616611804378
H         7.95656963701444    0.64238976874046   -0.53791960204792
C         9.69588389533608   -0.44561997603250    0.04864994874050
C         7.43958069870605   -1.16546028748911    0.49425847030309
H        10.36951348724932    0.28838808267342   -0.36229664000905
C        10.20741198203745   -1.58340912355186    0.68561293328770
C         7.93930665788716   -2.29915247249847    1.14399444305569
C         9.29665543932487   -2.49564246885740    1.24033782378913
H         7.24962831153255   -3.01374520570359    1.56896275532559
H         9.67245825160965   -3.37561266167390    1.74378430544271
C        11.61532342910816   -1.86390013725962    0.82585502906316
C       -11.50953111165920    1.55675760114389   -1.03641326555703
C       -12.60013338202968    0.81431864785556   -0.72745755344743
H       -11.69786405181597    2.49815587413883   -1.53952909989482
C       -12.54198961345270   -0.48298974681452   -0.17321020120670
N       -12.58204040088567   -1.54351605562044    0.26653979487589
C        12.67188484897566   -1.30571184679157    0.18695701948903
H        11.84242061863488   -2.66231714615649    1.52277551507775
C        12.55353154811571   -0.33910428253860   -0.83568667349227
N        12.54333345388353    0.43806709817266   -1.68160142771564
C        14.44251767950946   -2.10210978471500    1.75479172053429
C        15.74222882570603   -2.47684702988843    2.01474311024825
C        16.69933932109139   -2.46025655959832    0.99630576289363
C        16.32143434535416   -2.04946886462952   -0.28495532884671
C        15.02149738780886   -1.67096788947417   -0.53819540636576
C        14.05807523115736   -1.70183834099285    0.47339479589769
H        13.72213094848703   -2.09480514208186    2.55999516311244
H        16.03327644851303   -2.77978513398550    3.01000935127313
H        17.05829058732302   -2.02985447562755   -1.07423180466377
H        14.73842947587882   -1.35761643847485   -1.53273759962469
H       -14.74083205546947   -0.67906767529969   -1.37296174800818
H       -17.02496048858062    0.09556263110227   -1.84965474849881
C       -14.97396271665604    0.37464755065701   -1.32029162962094
C       -16.25399816556941    0.80591990836368   -1.59026761552681
C       -13.96639048897628    1.28634460982085   -0.99499478901243
C       -16.56689952578688    2.16664889020273   -1.53025480867920
C       -17.87431702417915    2.61228944703643   -1.80704911921330
C       -14.28663062710865    2.64356039555927   -0.92228135031907
C       -15.56622767259820    3.07974452979113   -1.18606628880017
H       -13.53186351182240    3.36012261804745   -0.63205417735851
H       -15.80750194793749    4.13086643113432   -1.12312503044779
C        18.02893119363101   -2.84383588025527    1.26007149805209
C        19.17005543276298   -3.17209419203098    1.48413191118757
C       -18.99467639364340    2.99513908248371   -2.04854475719780
H        23.50202665440724   -3.83489568450488    0.20359874838720
C        22.76378645375152   -3.87638859390838    0.99133004359995
C        22.18051304282740   -4.35713287457824    3.27020035456980
H        22.46426105940435   -4.69036239143217    4.25799477462853
H        20.13136549852755   -4.02432678943837    3.80434180833932
C        20.50258519729941   -3.55379880338208    1.74543194274880
C        21.46036142738671   -3.50239976082505    0.73016951866273
H        21.17031062236616   -3.16802365323633   -0.25536055665865
C        23.12730188671409   -4.30392098255018    2.25896600711409
H        24.14786077324402   -4.59530584136478    2.45870423120675
C        20.87414917052769   -3.98534696190923    3.02067487034854
H       -23.35448748754294    2.25037990372341   -3.18124369614211
C       -22.58275947740742    2.96383129098375   -2.93106837829468
H       -23.88028399768084    4.65840003198636   -3.10586075025055
H       -21.06630703387446    1.46869154946229   -2.68571220534502
C       -21.30390422099947    2.52213586406455   -2.65456730225017
C       -22.87881076682576    4.31744876206201   -2.88874405104295
C       -20.30295843482117    3.44064150940260   -2.33050523481538
C       -21.88903187725997    5.23333108122050   -2.56758041260977
C       -20.60669317603655    4.80315702532948   -2.28906918887351
H       -22.12021589103450    6.28817895646265   -2.53466524892812
H       -19.83063710276859    5.51171145115172   -2.03812919168030
