# Supplementary material for: Molecular and supramolecular adaptation by coupled stimuli
Source: Nat Commun. 2024 Jul 7;15:5695. doi: 10.1038/s41467-024-50029-1 (PMC11228013; doi:10.1038/s41467-024-50029-1)
Supplement: Supplementary file 3 — Source Data [file 41467_2024_50029_MOESM3_ESM.zip › revision_xyz/L1-1+.xyz]

99
 energy: -157.270504854389 gnorm: 0.000373666564 xtb: 6.4.0 (d4b70c2)
C         3.51469401228763    2.43134141153124    9.56079425110861
C         4.87765715004580    2.24509985064122    9.50676676424299
C         2.86315852547467    2.97498169081783    8.44711921200565
C         5.57862142408509    2.60250832889739    8.34398511443732
H         5.41367387313835    1.83059142233848   10.34691659522455
N         3.53427533176232    3.31077007880728    7.32725893684355
C         4.82748027997059    3.13393486645024    7.27566505971711
C         6.96190423862105    2.44722140861159    8.24442160585286
H         5.31436573988303    3.42196213723552    6.35366392068385
C         0.48219307529319    3.01504799282076    9.36630082897040
C        -0.82968905490768    3.33530582712091    9.13157274831621
C         1.44438206336580    3.23723504398026    8.37035715462827
C        -1.22475942085925    3.88964936542062    7.88675520264533
N         1.02609620389136    3.76325563973952    7.19661929999186
C        -0.23477538926634    4.08606531464367    6.92837960320067
H        -1.58100761023209    3.17230029270359    9.88843734370993
C        -2.55761593394690    4.22847800197662    7.64044487839715
H        -0.45943552842699    4.50113962675100    5.95762042675743
C         8.16567528621212    2.31960415177873    8.16899514033073
C        -3.72415159348666    4.51375935507164    7.47087098707032
C        -6.84696476389516    5.67085016046056    5.89243836615041
C        -5.52204263303118    5.34898301802515    6.05561987977883
C        -5.07056709202309    4.84414512454802    7.28310737089560
C        -5.98402210753332    4.68340104086383    8.33443491171768
C        -7.30915577778401    5.00236185554096    8.15994105898416
C        -7.77693174438869    5.49015264419865    6.93062169375556
H        -7.18751977587994    6.05793190560371    4.94297135851394
H        -4.82046512130386    5.48297877411385    5.24565194593859
H        -5.63559499414234    4.31135756017489    9.28609957657479
H        -7.98988768632866    4.89108633314019    8.98756071305158
C        10.25494284062620    2.56892826148118    6.94575333560177
H         9.70793851728585    2.96527601826884    6.10345562556945
C        11.62302101722784    2.44761777838431    6.88678826838533
C         9.55681774503875    2.17934102719663    8.09673860825150
H        12.13862775456428    2.73822946775643    5.98638155773181
C        12.34787371289617    1.93343983077995    7.97203861975790
C        10.26849414988873    1.64298472164205    9.17926905534087
C        11.63371252515036    1.51632922072889    9.10826997728683
H         9.73294560928473    1.33089327720951   10.06362535915203
H        12.17455246933008    1.10364519904714    9.94774510403530
C        13.78096915748090    1.78810898152887    7.98465454959538
C        -9.15089022569157    5.84408022692825    6.68156848660166
C       -10.26217064655484    5.45711088546887    7.35979579760481
H        -9.30361580649062    6.46819541713837    5.81003077267229
C       -10.22096007438885    4.51717843677335    8.41695324382038
N       -10.25044317374314    3.74757405546155    9.26804412632543
C        14.70572116270585    2.40356302904487    7.20376359807670
H        14.15840320142713    1.13289253265857    8.75996735915709
C        14.36866032833565    3.39563376961155    6.25333506981579
N        14.15958031221731    4.21625639850713    5.47843306806880
C        16.61781698596000    0.90315399405931    7.76189739320937
C        17.96827310464383    0.67410327667418    7.88906504255805
C        18.88946261712033    1.68433992368839    7.58808730698625
C        18.41789641915308    2.92263849395643    7.13824124588715
C        17.06642260979073    3.14381778660192    7.00361698115389
C        16.14113940516869    2.14466945384109    7.32763318643108
H        15.92409393958290    0.10270245375038    7.97357665871477
H        18.32929560492170   -0.28906166916274    8.21798877946124
H        19.12433612429989    3.70272989964798    6.89772465717958
H        16.71287058368679    4.10545943798670    6.66105405810054
H       -12.58417112378694    4.16834897454204    7.77275952892734
H       -14.84585205771496    4.93793022429977    7.20475014997419
C       -12.72235151832033    5.13326487950517    7.30701195445232
C       -13.99070173369663    5.55974039745348    6.98695223668231
C       -11.60509273707303    5.92625089817115    7.01841997703140
C       -14.18476790106127    6.80487312959214    6.37848796186166
C       -15.47903574981788    7.24839420693693    6.05598054319371
C       -11.80507567818236    7.17432201834277    6.41821985774585
C       -13.07185493835787    7.60848057418722    6.10392004591140
H       -10.96252336208974    7.82202884296857    6.22522688249330
H       -13.21892935327255    8.57687234733108    5.64919583578721
C        20.26870247179413    1.45402740764310    7.73205508253565
C        21.45438891619879    1.25407889748007    7.86434256201194
C       -16.59276819065846    7.63154416161525    5.78045113130692
H        25.81644462798117    2.57191472043215    7.61078237183395
C        25.10739408703634    1.79506675780128    7.85575444232081
C        24.64843138695628   -0.42975398981613    8.63884184244558
H        25.00041525435816   -1.38365788928763    9.00287363164727
H        22.57969964984801   -0.98330425572549    8.73218631713098
C        22.83542439488880    1.02342628307393    8.01780463468980
C        23.75516533699811    2.02712831049408    7.70169768135882
H        23.39705357006172    2.97912009344716    7.33812708725590
C        25.55695158556836    0.56944236898364    8.32361250717838
H        26.61539054066030    0.39285930244406    8.44240611091892
C        23.29372002562574   -0.21009777826438    8.48878955675904
H       -21.12970435731028    7.14272182146759    5.75057693944387
C       -20.27190209271285    7.74340471995397    5.48681137357177
H       -21.44326187661297    9.29630986064201    4.59216392991409
H       -18.85619461553111    6.35880678001361    6.30790097347315
C       -19.00216815855691    7.30102380465051    5.80031294477815
C       -20.44837921083858    8.95469540688635    4.83520720760844
C       -17.89045586819948    8.07685039375677    5.46098401634346
C       -19.34842113394626    9.72777687548880    4.49551231992918
C       -18.07364746585191    9.29677831621627    4.80439036523954
H       -19.48786052824365   10.67083027981661    3.98801169122403
H       -17.21176931339702    9.89346819625140    4.54349303753960
H         2.96397486927842    2.16281450098578   10.44731907544874
H         0.77770000027706    2.59558652048677   10.31336660968312
H         1.79848330034937    3.89140982914795    6.53193074037721
