# Supplementary material for: Molecular and supramolecular adaptation by coupled stimuli
Source: Nat Commun. 2024 Jul 7;15:5695. doi: 10.1038/s41467-024-50029-1 (PMC11228013; doi:10.1038/s41467-024-50029-1)
Supplement: Supplementary file 3 — Source Data [file 41467_2024_50029_MOESM3_ESM.zip › revision_xyz/L1-1+-OPPOSITE.xyz]

99
 energy: -157.262383843585 gnorm: 0.000422801344 xtb: 6.4.0 (d4b70c2)
N         1.26425755016561   -1.49835215609454    0.85275199242096
C         2.58814330087906   -1.67950402558752    0.94532723508691
C         0.69373986004873   -0.47240174222352    0.17915866642259
C         3.46938523354637   -0.79796876334146    0.33790714112517
H         2.93842895278312   -2.53162826978380    1.50728345459913
C         1.55466127301426    0.44227900491588   -0.45542039303860
C         2.91150512297175    0.29201749601673   -0.38314084825069
C         4.85217264153583   -0.97800660044523    0.43489527561331
H         1.09590804532166    1.25617985628598   -0.99282005072300
H         3.57504390129809    0.99125026241075   -0.86706092545218
N        -1.16184157270125    0.72816916343137   -0.61119792331824
C        -2.43884684463318    0.95778695896134   -0.73505470447158
C        -0.74035020432035   -0.32127469944013    0.11478612354641
C        -3.43666117257694    0.15743397917969   -0.13837608911398
C        -1.65324974396904   -1.18097657299031    0.74990308008526
C        -3.00165792758669   -0.93863949381554    0.62298814418138
H        -2.71325915521629    1.81644503821923   -1.33271804981900
C        -4.79137336132024    0.44618875630863   -0.29898190321793
H        -1.32834005266876   -2.02675404211346    1.33921207780303
H        -3.72682264461887   -1.58043846157114    1.10034451753046
C         6.05598065981804   -1.10789234306007    0.50119901330681
C        -5.97225909153192    0.68817596549321   -0.43656462512175
C        -9.62867016285370    0.41020372190895   -0.07017247105862
C        -8.28517344232421    0.16708725566330    0.08485071179463
C        -7.33844422722176    0.95144345209530   -0.58893022635153
C        -7.77874610405699    2.00098378041192   -1.40764693417406
C        -9.12311763952478    2.24061659436485   -1.55240388395131
C       -10.08203116890109    1.44181874224156   -0.90586561013622
H       -10.33806256689915   -0.19214270893282    0.47270792361158
H        -7.94839604739637   -0.62932762396688    0.73142168904093
H        -7.05272646532411    2.61472422051154   -1.91992119671408
H        -9.45424621825852    3.04914421548928   -2.18815977015885
C         8.30959255184515   -0.34783898675012   -0.00453831189766
H         7.89820052563585    0.50076183960325   -0.53000840794984
C         9.67148789472314   -0.51417963855553    0.08073311705202
C         7.44257803641668   -1.27337072595943    0.59208128121217
H        10.31919990013693    0.21830037262962   -0.37147006362948
C        10.22269867328847   -1.60986919427576    0.76172412083633
C         7.98117938986270   -2.36406728374051    1.28933391590372
C         9.34255654857758   -2.51866581511722    1.37464355954621
H         7.31722580361831   -3.07573293808067    1.75732157751992
H         9.74888148273143   -3.36264837870780    1.91312776969784
C        11.63629819529716   -1.85164304943502    0.89300570932583
C       -11.47373541378789    1.74426529169810   -1.12034699289614
C       -12.55696002894445    0.95366088862776   -0.90476238965463
H       -11.66043836127800    2.71898111058275   -1.55372545773374
C       -12.44976362888911   -0.39444905094933   -0.48869826310032
N       -12.42724396587914   -1.49676520837522   -0.16915731981616
C        12.66700533180303   -1.32567821496023    0.18207624694452
H        11.89375458377157   -2.59132399765876    1.64093905894255
C        12.48041928224270   -0.45541888763770   -0.91736377472385
N        12.39239799104585    0.24278694328124   -1.82412291619982
C        14.48357554787058   -2.02462199234109    1.74024769074998
C        15.79430055028848   -2.36339464680006    1.98314919175874
C        16.73170171664085   -2.35879195258505    0.94338123376094
C        16.32130648460211   -1.98203723413170   -0.34016346928241
C        15.01077420908078   -1.63469917833644   -0.57638227641991
C        14.06411572619573   -1.66680727145697    0.45436197168932
H        13.78172406991148   -2.00875630539461    2.56116883540689
H        16.11224165573849   -2.63240474326188    2.97950727616359
H        17.04207124557733   -1.96740795337706   -1.14370652483380
H        14.70317127412121   -1.35253498390952   -1.57282944939568
H       -14.66758908873416   -0.57022822644273   -1.56694142372365
H       -16.97363359788637    0.16311306267414   -1.98519251958534
C       -14.92295897223169    0.47584392130759   -1.48028720641849
C       -16.21512647194465    0.88351810328835   -1.71855837949052
C       -13.92855673745981    1.40313538828873   -1.14591804737521
C       -16.55940693080329    2.23609854214254   -1.61519778189156
C       -17.87982832969783    2.65469024529492   -1.85318253284719
C       -14.27986755131383    2.75286411323080   -1.03399382360735
C       -15.57242876207759    3.16433850527185   -1.26291058193911
H       -13.53951259312283    3.48038865072116   -0.73525211949470
H       -15.83794420217906    4.20659723700555   -1.16597195315039
C        18.06523825880716   -2.72769222026332    1.19193806406067
C        19.20678820060902   -3.06052779705597    1.41359448313546
C       -19.01703801900904    3.01049502871470   -2.06229686971644
H        23.51947384042897   -3.81852898654710    0.12358290491268
C        22.78410108257789   -3.83259681626464    0.91431726620200
C        22.20205796554183   -4.26536476618275    3.20496497046243
H        22.48436615468271   -4.58820600169888    4.19615512068767
H        20.16220042354428   -3.88454245824395    3.74240692330000
C        20.53372952809322   -3.45569853915552    1.67346473641195
C        21.48721789042983   -3.43799478564696    0.65209159545094
H        21.19878409346572   -3.11424699323228   -0.33720637377042
C        23.14432083260060   -4.24687107000019    2.18772534885127
H        24.15942345768794   -4.55548451099725    2.38748319080746
C        20.90220450037834   -3.87268462052863    2.95549201662580
H       -23.38091153343071    2.15416279301786   -3.08343429045981
C       -22.62287706057723    2.88568703566617   -2.84576538475659
H       -23.97132591858523    4.54477614392147   -2.96178389517494
H       -21.05808230036873    1.43204151705467   -2.66224448127999
C       -21.32513343504672    2.47740902520255   -2.61111492743198
C       -22.95511568716259    4.23039330768754   -2.77725731790476
C       -20.34223788190268    3.42216951598544   -2.30273584407320
C       -21.98356005451699    5.17176107616194   -2.47199427021888
C       -20.68235724297607    4.77610909319224   -2.23464969595693
H       -22.24436549797618    6.21843607684837   -2.41934892242623
H       -19.91984745956186    5.50314871708375   -1.99618645084231
H         0.65168109999533   -2.16547908266785    1.31042009258329
