# Supplementary material for: Molecular and supramolecular adaptation by coupled stimuli
Source: Nat Commun. 2024 Jul 7;15:5695. doi: 10.1038/s41467-024-50029-1 (PMC11228013; doi:10.1038/s41467-024-50029-1)
Supplement: Supplementary file 3 — Source Data [file 41467_2024_50029_MOESM3_ESM.zip › revision_xyz/L1-EE.xyz]

98
 energy: -157.135851489700 gnorm: 0.000232988075 xtb: 6.4.0 (d4b70c2)
N         2.10952680192123   -1.73419366936868    1.90493444362556
C         3.34928122538080   -2.11228452852470    2.10584363095158
C         1.87889064749088   -0.63528701887310    1.18316492107230
C         4.46259886985949   -1.42026568917595    1.60774263488458
H         3.48313392003311   -3.00904691241871    2.69781296948421
C         2.91722494287819    0.12441957885468    0.63478599488745
C         4.22015339599002   -0.26877005926301    0.85030837138084
C         5.76596854707774   -1.87350360038570    1.87575237228624
H         2.67339771368278    1.00171693254744    0.05814852182773
H         5.04932312043073    0.29360026978948    0.44493239923323
N         0.24490475384748    0.81497086099272    0.21776422212117
C        -0.99546717523864    1.19812987698180    0.02890332924988
C         0.48137927577351   -0.24618672516734    0.99207283699779
C        -2.10219662153782    0.55685919501459    0.60330647478253
C        -0.55092526138862   -0.96136082973994    1.60776222299531
C        -1.85338497132845   -0.55590230276200    1.41490413124554
H        -1.13434190813678    2.06349418917957   -0.60701494696661
C        -3.40739614518301    1.02516241402437    0.37241897591478
H        -0.30237310803770   -1.81221741003337    2.22081880414271
H        -2.67789104470819   -1.08136397510083    1.87552831565935
C         6.88035236376576   -2.27061358511473    2.12590222913671
C        -4.52846734692227    1.43458645497955    0.17842574243461
C        -8.12407891782370    2.13724923875779    0.65764232138496
C        -6.84832107832962    1.67186326261241    0.88184756724281
C        -5.83244838967366    1.91488921758440   -0.04820804594201
C        -6.12403317598637    2.65397608967972   -1.19844401651174
C        -7.40020849141241    3.12382784581454   -1.41219382825539
C        -8.42973819881960    2.85676378635940   -0.50260033770875
H        -8.89081936309894    1.96389647679593    1.39732072609884
H        -6.62014915484469    1.12157242163327    1.78284153220929
H        -5.33924203820499    2.85440190183488   -1.91301284518862
H        -7.61892396783296    3.69393116345530   -2.30407988898836
C         9.26304247233398   -1.86436496450678    2.44274172301801
H         9.10444645492085   -0.81825821672892    2.22550053797311
C        10.52415935369093   -2.32671531730977    2.74376630027074
C         8.17296749020234   -2.74029131982370    2.42729983273585
H        11.35042946186225   -1.63304657175576    2.77833928830031
C        10.74028230735419   -3.67769016023547    3.03617860890664
C         8.37733467414652   -4.08829985713881    2.73699886301456
C         9.63950402134543   -4.54209953561089    3.04598460951036
H         7.53603088420916   -4.76571783817309    2.73628580810884
H         9.79007139353439   -5.58524878246358    3.28578552592957
C        12.04335544577550   -4.20477857471709    3.38962461143959
C        -9.75323993105173    3.38400916842997   -0.77087673133100
C       -10.93970436464705    2.87666745920682   -0.37195369938951
H        -9.77409225416945    4.29793284109132   -1.35463383612135
C       -12.10952198352595    3.62093742464952   -0.65332812411055
N       -13.06338707674663    4.22042995879877   -0.87058004432181
C        13.25427045916032   -3.75433031121062    2.99554491961788
H        12.02575648409863   -5.05670501855655    4.06085818140904
C        14.40169838406261   -4.35658924327544    3.56375987149315
N        15.33729080289890   -4.83433009684198    4.02513566745657
C        12.86931764739427   -2.69938574832990    0.77038323334457
C        13.17480721990246   -1.75077299679954   -0.18043014306712
C        14.16828581126448   -0.79847482574977    0.06680010969782
C        14.85521140029659   -0.82815813860165    1.28308396216941
C        14.55204938080236   -1.78479215090851    2.22816621035178
C        13.54429079422433   -2.71971220580486    1.99151347321344
H        12.10857028300436   -3.43999964712458    0.56965521092951
H        12.65284309518148   -1.73933214010585   -1.12599568510276
H        15.62901070822251   -0.09921089833430    1.47327790689392
H        15.08872495368609   -1.80733166847751    3.16619628143967
H       -12.59099628770427    2.41248550013091    1.69048694396267
H       -13.03417625029926    0.25868259451612    2.80431004600073
C       -12.08984969356722    1.51537794345293    1.35508757070878
C       -12.33846401516233    0.31180133373080    1.97999282923490
C       -11.18065346873354    1.59071730343161    0.30020630922648
C       -11.69571473579383   -0.85088957358500    1.54789039272036
C       -11.94656597051280   -2.08181547100765    2.18675569960522
C       -10.55458111580511    0.42561309214173   -0.14441721162085
C       -10.80629347163690   -0.78038115644271    0.47119899856389
H        -9.87371182419070    0.47299988636966   -0.98208662725569
H       -10.32148609941208   -1.68107868949100    0.12430811547447
C        14.48355541856907    0.17652767860450   -0.90075732802305
C        14.76360721083396    1.01611745378686   -1.72323265905152
C       -12.15968049929814   -3.13491710570596    2.73937220249741
C        16.43483175469987    3.88061580521106   -3.35081946432070
C        14.75221895397979    3.01847150288467   -4.83044341179483
H        13.63554302481793    1.33878027821799   -4.10467856131944
C        15.09665098449929    1.99758760351862   -2.68018715604980
C        16.10987933354046    2.92089958489540   -2.41264524468770
H        16.63307575495509    2.87430035784554   -1.46856154502168
C        15.75864359065627    3.93249603119894   -4.55986844836661
C        14.41873676902672    2.05422468026262   -3.89968598582580
C       -13.56039392384075   -5.62760865461398    5.07975396744740
H       -13.81548341828223   -3.52158422306828    4.77219850570666
C       -13.31502009623543   -4.42327751936012    4.45020156931109
C       -12.91412072303181   -6.77982715123006    4.65969360338767
C       -12.41292227572282   -4.36294657109161    3.38574222939100
C       -12.01748699086544   -6.72538712365908    3.60393507960422
C       -11.76429821192668   -5.52655099559041    2.96683573832372
H       -11.06672214326701   -5.47741591718530    2.14326022313466
H       -14.25917729513823   -5.67039486315066    5.90255497770240
H       -13.10928878049708   -7.71963006195558    5.15466355464981
H       -11.51407683072645   -7.62363059284633    3.27686992745652
H        14.22582040320101    3.05921876074018   -5.77302589581708
H        16.01598951783846    4.68472172302690   -5.29078122070924
H        17.21939641244477    4.59285106095938   -3.14032197929367
