# Supplementary material for: Molecular and supramolecular adaptation by coupled stimuli
Source: Nat Commun. 2024 Jul 7;15:5695. doi: 10.1038/s41467-024-50029-1 (PMC11228013; doi:10.1038/s41467-024-50029-1)
Supplement: Supplementary file 3 — Source Data [file 41467_2024_50029_MOESM3_ESM.zip › revision_xyz/L1-EE-1+.xyz]

99
 energy: -157.261134395482 gnorm: 0.000751205673 xtb: 6.4.0 (d4b70c2)
N         2.62063322546411    0.12587502479419    0.33871362919738
C         3.91086081625254   -0.07700906268025    0.35970151262424
C         1.79979840118388   -0.76720110062043    0.92580170893297
C         4.50625245167604   -1.20499635957154    0.96034262470953
H         4.52275486923438    0.67435734493433   -0.12096660529029
C         2.29028012230238   -1.92244489729143    1.54490566081853
C         3.64985853732429   -2.14390181391716    1.55513560204721
C         5.89354046884628   -1.36575599924983    0.95891271889932
H         1.62060496840280   -2.63242585929001    2.00189730395945
H         4.06377543975446   -3.02574023203128    2.01989225709721
N         0.14892032163775    0.71714960843406    0.13209024489369
C        -1.06608045735192    1.21660073591404   -0.06894789434131
C         0.40178307972243   -0.40741045114742    0.83883830850055
C        -2.17973758940948    0.58249665658355    0.47340034617262
C        -0.68811636968767   -1.08146768752896    1.40648562757296
C        -1.95843208404460   -0.59356458474996    1.23313991931559
H        -1.15675521184317    2.11983268821204   -0.65301160574163
C        -3.46842045539715    1.08920748316045    0.27633441737790
H        -0.52456049938404   -1.97737687258101    1.98175975893174
H        -2.80668772771329   -1.09876024952254    1.66814020435681
C         7.09935187836473   -1.49351070316074    0.96382499458305
C        -4.59607613790935    1.50559539815254    0.11937602595736
C        -8.18962458797768    2.13407725192876    0.64772252374707
C        -6.91010838691136    1.67175458364043    0.84318408498600
C        -5.89699185879763    1.98827415927388   -0.07218845806490
C        -6.19688404175297    2.80041626028737   -1.17337523261559
C        -7.48059421851971    3.25528923861527   -1.36185938416467
C        -8.50938848775254    2.91197521829396   -0.47339531950697
H        -8.95200470523271    1.90832955746271    1.37663888854917
H        -6.67349752552902    1.07244259872256    1.70960196223573
H        -5.41541366527203    3.05804130429161   -1.87256712954275
H        -7.70822824249843    3.87433549341590   -2.21721824059099
C         9.07458457906196   -2.90153535266386    1.14978635471085
H         8.43836408931583   -3.76948276989585    1.23907760753725
C        10.44201737923266   -3.03695508684051    1.18530937721713
C         8.49325237672748   -1.63749689579968    0.98153183214108
H        10.87533262754089   -4.01988055045448    1.28475177763155
C        11.27791848666719   -1.91783625911050    1.07060405991451
C         9.32088753277258   -0.51840953971380    0.82398099305927
C        10.68749956700873   -0.66322740089061    0.86270241332976
H         8.87603627793271    0.45482697343049    0.67897532374427
H        11.32076815289352    0.20447537219532    0.74874792503170
C        12.72142608967948   -2.00821293457523    1.09373405041828
C        -9.83922659752267    3.42647128965388   -0.71936298442576
C       -11.02048090484849    2.90072914649406   -0.32134163287449
H        -9.87429531657739    4.35093438602633   -1.28474037751922
C       -12.19342221507614    3.65475263690142   -0.57766757512710
N       -13.14372115122649    4.26390891402185   -0.77619151011121
C        13.48974629180249   -2.94586004499563    1.69495487800868
H        13.23596657069329   -1.22610287575310    0.54654579845321
C        14.88758969696920   -2.89004988587101    1.46567914073697
N        16.01750302423309   -2.85154311634476    1.27683159776368
C        12.13442877367354   -3.76424917802388    3.62075107295484
C        11.76581416339273   -4.76616073310279    4.48953416654573
C        12.32110176924828   -6.04539659818534    4.36941021494017
C        13.27154882240298   -6.28669730515470    3.37198602281121
C        13.64820326884314   -5.27740388220310    2.51367692808743
C        13.06656078823974   -4.01107302548802    2.60954424940089
H        11.71375308815525   -2.77458595087321    3.72773637730166
H        11.04960161013155   -4.57142501839294    5.27408568984709
H        13.71088962892828   -7.26893149007823    3.28522612768191
H        14.38564931274560   -5.46681009617316    1.74688435891102
H       -12.71942577055893    2.38228777679487    1.68129999230259
H       -13.14438539607820    0.21076598076785    2.76468057543169
C       -12.19491455774222    1.49821868139804    1.34820638028592
C       -12.43267514619939    0.28533117389876    1.95648269404612
C       -11.25908983087693    1.60212735828629    0.31673953085621
C       -11.75860540518019   -0.86248514841667    1.52754050624750
C       -11.99670486154852   -2.09917578530049    2.15573242576325
C       -10.60641412727748    0.45044564724757   -0.12990839568913
C       -10.85189494078975   -0.76591238810771    0.46579262566224
H        -9.91594999618896    0.51670893328483   -0.95870667294574
H       -10.35059906314582   -1.65586085571142    0.11488501369731
C        11.93484422180982   -7.07857480610083    5.24304139112366
C        11.60731295037398   -7.97672495806981    5.98362237431349
C       -12.19934681044822   -3.15394471912243    2.71086938633877
C        11.42312115090201  -11.32422102176606    7.53072355283935
C         9.94092031334294   -9.84088740094402    8.70334901480225
H         9.87290249022806   -7.82183907448677    7.98603185638768
C        11.23354547387997   -9.02643812159479    6.84606599541041
C        11.79256043612576  -10.29715460893354    6.68527572781524
H        12.51257740692112  -10.46363000434198    5.89753621314339
C        10.49864315263779  -11.09989325902584    8.53968215109214
C        10.30208980691408   -8.80580205411301    7.86401992086268
C       -13.56958710324370   -5.64233241301088    5.07020253111264
H       -13.83831226550385   -3.53910870641757    4.75513465613791
C       -13.33551891899472   -4.43950366916586    4.43387459826199
C       -12.92037553218338   -6.79294373507672    4.64923898109883
C       -12.44137913041614   -4.38040543763988    3.36182508954485
C       -12.03246941422323   -6.73957865638050    3.58561309454312
C       -11.78994660433101   -5.54255566483309    2.94146644953415
H       -11.10080039685226   -5.49345656342251    2.11077133283371
H       -14.26171102140988   -5.68557465721659    5.89800588620720
H       -13.10722883245084   -7.73137503783623    5.14922551528482
H       -11.52875437266673   -7.63711606397427    3.25795428140466
H         9.22214799662509   -9.66768096124375    9.49074365864584
H        10.21375169082907  -11.90580924864289    9.19915323971005
H        11.85736232076850  -12.30495938607638    7.40525838801245
H         1.00702997674200    1.15160139438439   -0.22848467587864
