# Supplementary material for: Molecular and supramolecular adaptation by coupled stimuli
Source: Nat Commun. 2024 Jul 7;15:5695. doi: 10.1038/s41467-024-50029-1 (PMC11228013; doi:10.1038/s41467-024-50029-1)
Supplement: Supplementary file 3 — Source Data [file 41467_2024_50029_MOESM3_ESM.zip › revision_xyz/L2.xyz]

196
 energy: -314.380328367295 gnorm: 0.000088293515 xtb: 6.4.0 (d4b70c2)
N         1.47123375704363    0.93435301453208    0.77247311303759
C         2.76362897978484    0.71007584254942    0.77530279450105
C         1.00682264652566    2.01278880527626    0.13875036440523
C         3.69876387996459    1.54555930498518    0.14917704104939
H         3.09118400949530   -0.17705321425385    1.30302756246497
C         1.85338672046726    2.91168529446114   -0.51801283584566
C         3.20975967879888    2.67659275320273   -0.51522479837256
C         5.07153991788609    1.24935744765116    0.18178386785941
H         1.42241175766036    3.76661147672665   -1.01241244961845
H         3.89596668064896    3.34519925603860   -1.01445309050884
N        -0.90306065375656    3.33277267168348   -0.42175653555498
C        -2.19562294661739    3.55873001117868   -0.41574904100474
C        -0.43966866144756    2.22411860687152    0.15968490712962
C        -3.13228800397513    2.69536681356677    0.16834169156735
C        -1.28916738921338    1.29082984566729    0.76233346700437
C        -2.64588415725845    1.52755174355755    0.76741096408319
H        -2.52151008630435    4.47092941503142   -0.89937396389592
C        -4.50509152051241    2.99204274201640    0.14925956412681
H        -0.85877077240228    0.40865527126979    1.20678867694529
H        -3.33496654107952    0.83143060537448    1.22397583655634
C         6.25216214562294    0.98767268730454    0.20277753613508
C        -5.68718029991686    3.24628995711671    0.13499222537222
C        -9.32088168014713    2.74855631441646    0.52556399792528
C        -7.96510401529258    2.51778771814976    0.55068101842438
C        -7.06966898695297    3.50423516077799    0.12549661457758
C        -7.56875702299930    4.74091897801484   -0.29451280283418
C        -8.92412423668553    4.97416569712596   -0.29469270703633
C        -9.83129655671202    3.97408558128922    0.08198587305714
H        -9.99433168343524    1.98383279472702    0.87931755276962
H        -7.58050499723410    1.57137648953997    0.90072681414019
H        -6.88240059206593    5.51161647317734   -0.61159809791310
H        -9.29820552592177    5.93418752386988   -0.61955989504578
C         8.50729684359881    1.52056767212333   -0.52320599639187
H         8.10875811408646    2.34134927384446   -1.10086099947008
C         9.86048043036826    1.27448634382185   -0.51162340631338
C         7.63206848287661    0.71743267418482    0.21519039790579
H        10.51716074032441    1.91871640614532   -1.07290662317187
C        10.39192898821481    0.21767408183830    0.23826636698388
C         8.15224448846837   -0.33861145538293    0.97021736235231
C         9.50652770145287   -0.57642002811922    0.98319334041036
H         7.48055916030147   -0.95951966976246    1.54445512643616
H         9.90216222146077   -1.39605891510587    1.56597921468169
C        11.79650314312395   -0.09581824848167    0.31038991717983
C       -11.24565064204858    4.26218281560381    0.02751236751869
C       -12.25981913310021    3.37724860954203   -0.14453066917523
H       -11.49477791673796    5.31306444207822    0.09345819427959
C       -11.97955813032818    2.02296471275882   -0.44100637893615
N       -11.79011632946318    0.93262280902522   -0.74964087543600
C        12.81380388077493    0.32316357167741   -0.48252582525616
H        12.04930086916325   -0.80016954824535    1.09265795973982
C        12.62671678253590    1.14272262738751   -1.61666190313481
N        12.55855479432197    1.78566571193355   -2.56683309293295
C        14.68123252042351   -0.44564857113802    0.99241301094934
C        15.99110614782685   -0.83123092129792    1.17195677342085
C        16.87384391662913   -0.87046001238507    0.08943849321172
C        16.40694213350037   -0.51262114280524   -1.17749193805346
C        15.09690944285580   -0.12676528848432   -1.35102347753646
C        14.20741829405704   -0.09189042697677   -0.27290282491079
H        14.02395842348959   -0.39832696688987    1.84776302365527
H        16.34910196069194   -1.09716717166958    2.15569776693044
H        17.08429978491941   -0.53974268518684   -2.01820897780210
H        14.74954740580433    0.14881097102955   -2.33640186435137
H       -14.30926058807857    1.82773395252775   -0.91270417967781
H       -16.69762804521048    2.37535828693268   -0.91398102113476
C       -14.63263696573432    2.80090193978404   -0.57356044560097
C       -15.97525140822506    3.10318467706943   -0.57614208388226
C       -13.68110123278294    3.73249064613673   -0.14280061579753
C       -16.41654604421385    4.35778037200642   -0.14952705449943
C       -17.78890595332727    4.67041097329596   -0.15599361225361
C       -14.13268795067720    4.98046220093402    0.29575197164525
C       -15.47374146490517    5.29123667160576    0.28841212534815
H       -13.43245118327133    5.71637066031414    0.66072005761174
H       -15.80849620413276    6.26007084634637    0.62936849449145
C        18.21598508312006   -1.25788513507295    0.26728422524649
C        19.36988496341727   -1.58993099625991    0.40239042414386
C       -18.96913426470803    4.92910636492748   -0.16445339852009
H        23.67459334845889   -1.89995937151244   -1.08241782809184
C        22.96446376099381   -2.08416291389454   -0.28954087921488
C        22.47408178927263   -2.91366553912516    1.90785796238419
H        22.80243385040868   -3.37610130978042    2.82738569488946
H        20.43299264367759   -2.74490899361935    2.54052030746921
C        20.71956911152116   -1.96413583396914    0.56531359439636
C        21.64042302000419   -1.73053899547007   -0.45753926658223
H        21.30499615403782   -1.27013547164931   -1.37535085894021
C        23.38536304685425   -2.67336997845978    0.89170585867930
H        24.42173953545746   -2.94826595620641    1.01878904464125
C        21.14815080390487   -2.56219051333238    1.75167795620630
H       -23.35742424886688    3.71480149006718   -0.47071552553090
C       -22.63323952465740    4.50821981333626   -0.35576059441914
H       -24.11411135642536    6.05155399823606   -0.25484551180900
H       -20.94609842539615    3.18764319999697   -0.42687451816208
C       -21.28569580049319    4.20861793810757   -0.33186863823372
C       -23.05902393261897    5.82140192861101   -0.23442845213339
C       -20.34632862725810    5.23018735764860   -0.18246030870709
C       -22.13046347543014    6.83943853895689   -0.08514142568794
C       -20.78066434964800    6.55105878240754   -0.05768659597961
H       -22.46305010346602    7.86296947696543    0.01060376692820
H       -20.05097909763965    7.33937573634762    0.05696446689467
N         2.90838256838687    0.82029958503260   -3.04319154133351
C         4.17214409395780    0.47389507923198   -2.97472206150450
C         1.99305437260890    0.03668450496488   -2.46869057751533
C         4.62666816761872   -0.68138741796144   -2.32461162422759
H         4.87537188364065    1.14156210526164   -3.45627586828668
C         2.34017994793407   -1.13336959464092   -1.78580680071142
C         3.66679398992962   -1.49606726267713   -1.71290155612032
C         5.99306896938042   -1.00478032334533   -2.28838902056319
H         1.55878267420215   -1.72085862373816   -1.33271521447303
H         3.97531510560179   -2.39326292040234   -1.19547759382937
N        -0.32131999370540   -0.36206533033656   -2.04975824692741
C        -1.58601389170882   -0.02177604054060   -2.12296528199452
C         0.59565593307290    0.45346254215686   -2.57355749056203
C        -2.03949523442463    1.15840459419839   -2.72801089952231
C         0.25106898620327    1.65524128553818   -3.20046848286218
C        -1.07607526963272    2.01270464110460   -3.27734532421331
H        -2.29153574865162   -0.71630104865774   -1.68403830399993
C        -3.40820067225939    1.47175147732113   -2.76998011852851
H         1.03417976289000    2.27379045388130   -3.60691949027267
H        -1.38220297438982    2.93470680246730   -3.74993490511963
C         7.16881516237768   -1.28558911080589   -2.25772816378106
C        -4.58624658889207    1.74434519105224   -2.79610584066445
C        -7.66452591474042    3.67669604765782   -3.43112897787431
C        -6.33475934122444    3.33265487325707   -3.35917811390024
C        -5.94874201687105    2.08749786690325   -2.85234914654368
C        -6.93457272474523    1.19376421917185   -2.42196487437637
C        -8.26283920533903    1.54027801753882   -2.50190565309989
C        -8.65999396468303    2.79041835561858   -3.00078410942577
H        -7.93875090205220    4.63390608810680   -3.84326533650061
H        -5.57564213673071    4.02158237558667   -3.69876790422284
H        -6.64135489349275    0.23008000664652   -2.03238323188663
H        -9.01989352886469    0.84660139905194   -2.16478000050349
C         8.93828986743761   -2.69298717502591   -1.37389028023884
H         8.19756167966253   -3.24252559103866   -0.81222014742088
C        10.26834236173874   -3.03208215673981   -1.28443353662388
C         8.52936189847656   -1.63568894792096   -2.19275519230996
H        10.56135218295282   -3.86548260289887   -0.66550489755536
C        11.23694219098224   -2.33303668092530   -2.01405886855172
C         9.48647640932390   -0.94830998526879   -2.94531043755188
C        10.81186878166580   -1.30760120706802   -2.87009040560442
H         9.17608400897537   -0.13949298664454   -3.58957177080458
H        11.54229404906376   -0.77067428049060   -3.45771213780088
C        12.64597633395696   -2.64390500136721   -1.94777369918720
C       -10.07200925308487    3.07217641389304   -3.05592940661996
C       -10.70750714757959    4.25577923750960   -3.24131797043410
H       -10.69903675270437    2.20683609303421   -2.88274803905867
C       -10.03189945356927    5.48979389943274   -3.35783627343286
N        -9.56196887426196    6.53565443878533   -3.43671400875055
C        13.31992831655784   -3.19034515703300   -0.90448983492279
H        13.21170889840843   -2.36277060417471   -2.82621581626154
C        12.67114857742204   -3.38564264403209    0.33709832516030
N        12.19629439999717   -3.49510338327727    1.37753371332268
C        15.48914606245356   -3.54729541174348   -2.10431837058784
C        16.82853626701061   -3.86514367557821   -2.09417027195072
C        17.47368859811332   -4.18358524253429   -0.89652648623065
C        16.73556041591350   -4.17722773720939    0.28918433372000
C        15.39857279436209   -3.85138139855692    0.27377366250935
C        14.74614787512966   -3.52479899860865   -0.92061444770764
H        15.01624249233052   -3.32724721062127   -3.04931858066149
H        17.39064898401017   -3.87765806038745   -3.01656975419761
H        17.22612044375399   -4.42429250003200    1.21870549289643
H        14.84516681409335   -3.84583857920897    1.20132662744451
H       -12.17378281276840    6.41199986060483   -2.59653882820503
H       -14.61764713637199    6.64111955384656   -2.63964963325609
C       -12.78451227045824    5.57635591002969   -2.90684604898190
C       -14.15456141440656    5.70938258194402   -2.92907996692812
C       -12.17150668649167    4.37453366083434   -3.27364433892731
C       -14.95957843995106    4.64025922245892   -3.32918043065525
C       -16.36060594663965    4.77938427919797   -3.35837378750052
C       -12.98116529479113    3.31081575432979   -3.67812998575670
C       -14.35216071691296    3.43879698607592   -3.70355625804493
H       -12.53271318735760    2.38144667883330   -3.99601074041729
H       -14.96906038505922    2.61198968089573   -4.02364785439076
C        18.84230539991646   -4.51195840899455   -0.88164368240413
C        20.01648834824411   -4.79598613314389   -0.85794787570495
C       -17.56121697331146    4.91445728257285   -3.37546662850075
H        23.70700961364519   -6.49677264685065    1.21849335541293
C        23.28407571149599   -6.03164475211477    0.33987880796196
C        23.54962767778881   -5.15285760795228   -1.87773827462121
H        24.17985974804255   -4.93288940099184   -2.72733235261211
H        21.77607146627991   -4.37478658099716   -2.79618523221166
C        21.38795204326580   -5.12102477181756   -0.82497291607205
C        21.93921512825606   -5.72094416845646    0.30843033155374
H        21.30322736105968   -5.93813277746677    1.15406996804997
C        24.09208590779961   -5.74786527758963   -0.74964696756286
H        25.14395394936860   -5.99142243992156   -0.72042153334735
C        22.20570118443347   -4.83995469709852   -1.92093802547886
H       -21.33082555947443    7.48557955666231   -3.26766387758493
C       -20.89762797137418    6.49947062392585   -3.35003421079687
H       -22.79110782570895    5.51986250731792   -3.54263818561855
H       -18.87937329416958    7.20200794441203   -3.18118285448763
C       -19.52641598433408    6.34537914299467   -3.30106157237258
C       -21.71933263409621    5.39471142241157   -3.50482949429403
C       -18.96186742339399    5.07327825888276   -3.40967937470609
C       -21.16449255907247    4.12878020189189   -3.60654505174668
C       -19.79463998114101    3.96313738769310   -3.56107324983348
H       -21.80603694813410    3.26749678333110   -3.72408453418732
H       -19.35551315791810    2.97938207517793   -3.64180132634851
