# Supplementary material for: Molecular and supramolecular adaptation by coupled stimuli
Source: Nat Commun. 2024 Jul 7;15:5695. doi: 10.1038/s41467-024-50029-1 (PMC11228013; doi:10.1038/s41467-024-50029-1)
Supplement: Supplementary file 3 — Source Data [file 41467_2024_50029_MOESM3_ESM.zip › revision_xyz/L2-2+.xyz]

198
 energy: -314.585029182775 gnorm: 0.000581885203 xtb: 6.4.0 (d4b70c2)
C         0.97941951651418    4.87301037145719    7.41859735793698
C        -0.36532369869815    5.11594174010189    7.27303767199365
C         1.87131848199936    5.40400087013013    6.47571233596251
C        -0.81478744158479    5.88422768235841    6.18599324009378
H        -1.07971763162189    4.72938120916295    7.98341474046968
N         1.44047152176081    6.13824896405599    5.42879389195030
C         0.16083505469448    6.36752874118857    5.29183879002709
C        -2.17128018173677    6.14674915044170    5.99627402071477
H        -0.12883552567004    6.96722591030430    4.43932756342161
C         4.02930666729806    4.47310202779350    7.45216482294203
C         5.38937190939663    4.37663590854817    7.34245331140009
C         3.30027475704698    5.23054504888947    6.52159486147444
C         6.07612272996456    5.03674847629203    6.28545150463350
N         3.99596244862203    5.86847570941506    5.54637484032002
C         5.31869125092448    5.79731747861219    5.40426057512828
H         5.96402291671362    3.80145014152028    8.05037008788287
C         7.45903922060825    4.90441169856950    6.16551091099580
H         5.77263241955221    6.34907689720194    4.59549976546715
C        -3.35905321281956    6.35101877082492    5.85856103744155
C         8.65811215804395    4.72300356948527    6.13437615115459
C        12.23342499537996    4.71808083969143    5.21378313859208
C        10.88694543647172    4.97953223838059    5.15529455439124
C        10.03437719344584    4.48521009949913    6.15159864712278
C        10.57644609593776    3.74152684487255    7.20990619985038
C        11.92228930409255    3.47621373564384    7.25481012511086
C        12.78163900095645    3.93600514010419    6.24567191809695
H        12.88253085501886    5.09379495277961    4.43793671291333
H        10.47752227929505    5.56643089892060    4.34724077316500
H         9.92499877071918    3.38545733856566    7.99375283291026
H        12.31823352021138    2.92779316773081    8.09242608132413
C        -5.19827032743644    7.29001692100707    4.57660449172014
H        -4.49350890104863    7.64287329242419    3.83874109680938
C        -6.54163959957522    7.53317373438783    4.42247218594152
C        -4.72713306818060    6.59224586928279    5.69684451881577
H        -6.87852401547181    8.09356041032403    3.56653537982687
C        -7.46751548126551    7.09203267191671    5.37983607504919
C        -5.64226238290158    6.15399308255635    6.66490204785394
C        -6.98181046642382    6.40832281706937    6.50865835893961
H        -5.28077199714982    5.62562040291622    7.53438870162313
H        -7.68377113158853    6.07080153779892    7.25689349467995
C        -8.88614361425949    7.31171379425979    5.29883293847615
C        14.19347343986233    3.65695824041400    6.20448608061532
C        14.87833015671591    2.67203767802404    6.84468693012831
H        14.75769438225399    4.30254058438758    5.54511090318231
C        14.22641322263894    1.72567282484668    7.66942320900103
N        13.73054569978786    0.90035008714580    8.29551560201636
C        -9.64318883890490    7.63866984071684    4.21737880246954
H        -9.40970925639918    7.13603673818294    6.22853468121894
C        -9.08704272448967    7.75204856776213    2.92156071181745
N        -8.69100029728514    7.82147791052147    1.84610326518136
C       -11.76017512788282    8.06108079108050    5.48222952514046
C       -13.12808896168667    8.19502072528043    5.51657223497070
C       -13.88305342577211    8.09209940014790    4.34159657180906
C       -13.22200127411892    7.85764507900104    3.13003967023541
C       -11.85430344921304    7.72273717283060    3.10156510031298
C       -11.09372631938331    7.80927269427627    4.27629634635918
H       -11.20250622746988    8.17341346414108    6.39890039660605
H       -13.63125059251620    8.39303689211834    6.45087117693800
H       -13.79700944515019    7.78766570866273    2.21918885028117
H       -11.35903003639275    7.54016696404320    2.15910143589835
H        16.46608119617090    1.31320696809832    8.51473589991546
H        18.86547988752005    0.86316735980886    8.28081243291509
C        16.99948268259505    1.68738842780938    7.65304700981349
C        18.34506406051695    1.43676478426526    7.52926945511325
C        16.31254814170697    2.43788405210241    6.68849938798810
C        19.05439433855212    1.91846663573093    6.42245404548951
C        20.42491659805879    1.64780236165526    6.28929806659035
C        17.02709972212712    2.91592435986295    5.58386830923331
C        18.37214750740239    2.66194640777998    5.45177354925669
H        16.51994167909218    3.46478245233341    4.80497529218049
H        18.91269365949370    3.02937922567846    4.59258052139068
C       -15.27969372718005    8.22500488830207    4.37437678483163
C       -16.48475944873980    8.34066127223068    4.39263162977860
C        21.60843171062886    1.41259220906219    6.19058337209585
H       -20.51918567977201    8.87224199800260    2.33130146082014
C       -19.96872217474473    8.76729160912680    3.25395155043808
C       -19.93717362860381    8.66348564412913    5.65552351509524
H       -20.46352659358487    8.68639001734500    6.59781793066830
H       -18.00970657247089    8.40951188065074    6.55810374971837
C       -17.88347526381768    8.48221367502895    4.41767166091173
C       -18.59814787304949    8.60964364622902    3.22246592889433
H       -18.06588211308038    8.59000114521225    2.28311444092057
C       -20.64055047797149    8.79647856284568    4.46709819470942
H       -21.71220685473005    8.92201468231430    4.48632365844987
C       -18.56621710044763    8.50897430883377    5.63797706130625
H        25.54265258018280   -0.18184032287483    7.85488641203045
C        25.01480857239217    0.27247881409594    7.02999156211847
H        26.74841094174034    0.37316437092272    5.77740755870011
H        23.13020875331570    0.30485699969089    8.05068301666793
C        23.66645437821053    0.54264657445058    7.14407139617831
C        25.69337995504464    0.58516856943142    5.86124518859647
C        22.98235565175603    1.13536770325966    6.07839934102150
C        25.01941909147660    1.17357151304070    4.80092578036073
C        23.67172386680409    1.45084853486094    4.90303748262463
H        25.55103800612471    1.41834723347433    3.89360919523601
H        23.13895866527167    1.91066971996276    4.08384810836452
N         2.05654651560582    2.23913134499036    5.33796656737592
C         3.31646184418985    1.90478546805095    5.61740653813244
C         1.69145081965005    3.03248125456695    4.29703061477103
C         4.35746391408033    2.36748333542628    4.82432596683292
H         3.49242830031311    1.25720528858617    6.46265361303306
C         2.71230111665089    3.51621479020415    3.46176708828727
C         4.01652612991285    3.19203566522420    3.71327708738524
C         5.69492144964343    2.04778718170998    5.07243494921053
H         2.45895969355966    4.13729824145122    2.61919990825495
H         4.80921255889368    3.54363253975909    3.07153278784262
N        -0.46626409128711    2.72042425478563    5.14515223825613
C        -1.76423933984567    2.87068513243854    5.12245310117184
C         0.28125487196137    3.27929345683867    4.16957364977418
C        -2.44675262500423    3.59238350618169    4.12222446990279
C        -0.30117833082852    4.02794659867846    3.13555231078627
C        -1.66657480893153    4.17939351159430    3.11100961284269
H        -2.31360612282747    2.39899456231884    5.92610212969003
C        -3.83593202368957    3.71196841356674    4.12192349238178
H         0.30826254642190    4.46876891874283    2.36404918320503
H        -2.14930603642136    4.74024160556104    2.32555022943101
C         6.87989303335724    1.81426114457587    5.19362997219488
C        -5.04196632802271    3.83833490778376    4.07790613313786
C        -8.41167099877373    4.61198864017277    2.81183242120846
C        -7.04439432434550    4.50451005905151    2.87637522858278
C        -6.43391735409316    3.97082495702227    4.02047355235413
C        -7.23688750880158    3.55225467907179    5.09008333710813
C        -8.60225191620185    3.69571150046520    5.03167235903917
C        -9.22121747196379    4.24705295411908    3.90011909819320
H        -8.87085056392714    5.01071453941780    1.91983441548686
H        -6.43332292417157    4.81519727482987    2.04280099573751
H        -6.77262065265247    3.11059022217813    5.95897663263475
H        -9.20490414066462    3.34509684395422    5.85403880526088
C         9.09225644308549    1.89265040194194    4.22606716623187
H         8.68627255840439    2.45119977371242    3.39605085487562
C        10.41907998896279    1.53813016608322    4.23538484892210
C         8.24223807016211    1.50716869868559    5.27312842714975
H        11.03762769123699    1.81303069498877    3.39781569790462
C        10.96075733319451    0.79073557937584    5.29251453937966
C         8.77560888057744    0.77953519519767    6.34605715181599
C        10.10334384876448    0.42846395107584    6.34701968086529
H         8.13061720716451    0.48297457692850    7.15985950452732
H        10.50436617532084   -0.13782669210694    7.17445218699188
C        12.32072701364921    0.32082729154642    5.33684485926299
C       -10.64797451460918    4.42118253129647    3.78567394748196
C       -11.53320698152474    4.64368414328924    4.79481724884496
H       -11.02220238432874    4.41091841754959    2.77131021384732
C       -11.04555818050147    4.85810374952666    6.10735766673568
N       -10.65311792662131    5.11139985112329    7.15613857611958
C        13.39598024001684    0.74326028220855    4.61829904462689
H        12.48787845426940   -0.47506692579295    6.04932255642926
C        13.31317305758360    1.85727594134958    3.74966931921019
N        13.31323246641517    2.79500509942110    3.08668325707470
C        15.12287823606893   -0.66184874922761    5.78215836328859
C        16.42178308418589   -1.09626996898016    5.90216953521698
C        17.39024498935382   -0.71843763505787    4.96424811704706
C        17.00541475204631    0.08189480958327    3.88224752410780
C        15.71017977856688    0.52816230890554    3.77654609054255
C        14.74208176376409    0.18407412410881    4.73210262337939
H        14.41004645743424   -0.95612089307157    6.53565230135044
H        16.70689669493105   -1.72804463112533    6.72972152796959
H        17.73930841503628    0.35550225278806    3.13958603299435
H        15.43404185980760    1.15103532329812    2.93842104280271
H       -13.31751419601482    5.07998504198663    6.73577552495624
H       -15.74554766020178    5.31382130823756    6.52949997891633
C       -13.77775075857630    5.01450011298579    5.76084126548722
C       -15.14127759710917    5.14462295629692    5.65147856362385
C       -12.97531245489066    4.78722233741490    4.63211349428858
C       -15.76075233515725    5.06085271837884    4.39866622673644
C       -17.15206766652422    5.19398172178526    4.28131743770970
C       -13.60441401900805    4.70178576329306    3.38292835857034
C       -14.96712571849081    4.83693809461718    3.26639105535205
H       -13.02587082761317    4.52530814441944    2.48959738125055
H       -15.43947407126639    4.76811369474208    2.29804796771405
C        18.72931006207966   -1.11260522568739    5.10890685173011
C        19.89690629106992   -1.40884961369897    5.22847351979610
C       -18.35324344952343    5.31573216144146    4.18810828553784
H        24.14775621138982   -1.75090380503940    3.61276162144985
C        23.46329328368556   -1.91800134548742    4.43062866316044
C        23.03875348022880   -2.71981071537164    6.65621499679458
H        23.39418725056981   -3.17568619984658    7.56808959117075
H        21.02053796458921   -2.52983889069410    7.35322114885495
C        21.24961772951885   -1.77197170980404    5.35958290447493
C        22.13933604103768   -1.54933343990007    4.30441321053329
H        21.77720511398110   -1.09519403852609    3.39403096272012
C        23.91583929803204   -2.50221234874859    5.60380950099186
H        24.95161903435311   -2.79052336514130    5.69699386124521
C        21.71144202872994   -2.36024970195777    6.54059662265535
H       -22.52276343257861    5.66682986532151    6.00262673708836
C       -21.90987170551904    5.64020681844356    5.11424250124927
H       -23.56885273388845    5.86132386279463    3.77900113025537
H       -20.07446797005289    5.40858711420036    6.19761692347632
C       -20.54203538993770    5.49637510520824    5.22818927260206
C       -22.49856797575162    5.74925221345567    3.86302434792103
C       -19.74782441613009    5.45570054473461    4.07805643846390
C       -21.71496522106601    5.71067264656605    2.71883837703696
C       -20.34656989782409    5.56396375679820    2.81899909082457
H       -22.17670719485704    5.79335141164391    1.74640126267399
H       -19.72824173690238    5.53154726981986    1.93418026773206
H         1.25370240987174    1.91145352642329    5.88238687015587
H         1.33902996363862    4.29453399855602    8.25372205967422
H         3.51339773000222    3.97522297521432    8.25613228730990
H         3.39475894068268    6.41876296868287    4.92683584327534
