# Supplementary material for: Molecular and supramolecular adaptation by coupled stimuli
Source: Nat Commun. 2024 Jul 7;15:5695. doi: 10.1038/s41467-024-50029-1 (PMC11228013; doi:10.1038/s41467-024-50029-1)
Supplement: Supplementary file 3 — Source Data [file 41467_2024_50029_MOESM3_ESM.zip › revision_xyz/L4.xyz]

392
 energy: -628.853757054532 gnorm: 0.000407230444 xtb: 6.4.0 (d4b70c2)
N         2.73200198322334    6.70063618793190    6.27411682624404
C         4.02335609827448    6.47094719548443    6.28110918316442
C         2.25103247824094    7.64765526427209    5.46637824993311
C         4.94289937535177    7.17561541460102    5.49173242076204
H         4.36398069174973    5.69210891179659    6.95197314882805
C         3.08009101020503    8.40524317320734    4.63293040528017
C         4.43651297035516    8.17008842314066    4.64643684811526
C         6.31744649777518    6.88904989872481    5.54250875116640
H         2.63663691195030    9.15586223484456    3.99979687818875
H         5.10970055219136    8.73475201240778    4.01776248214868
N         0.32520360440839    8.83387572855619    4.69943563399065
C        -0.96528271535024    9.07115478174850    4.70237755200785
C         0.80670277702331    7.87409315263550    5.49235495893762
C        -1.88253025813554    8.37176504597951    5.49830275947372
C        -0.02317389006839    7.10864771943544    6.31823365945180
C        -1.37723566218314    7.36029006250342    6.32376814644028
H        -1.30517601597242    9.85968747629220    4.04278635153250
C        -3.25309630105195    8.67865046545672    5.46720674278103
H         0.42080546415885    6.34118468023668    6.93061600238955
H        -2.05074337517540    6.79238227685313    6.94965620963258
C         7.50082636911850    6.64080015409614    5.57571668018196
C        -4.43245589325174    8.94506531311861    5.44060708065212
C        -8.01345439871582    8.82318430287751    6.32149708009680
C        -6.66121447572606    8.57072096820062    6.32949616659102
C        -5.81125035146777    9.22287719336786    5.43082863711901
C        -6.35307265428806   10.15065179457435    4.53554768014193
C        -7.70434042227211   10.40679619829842    4.53941111101380
C        -8.56876619433153    9.73292051317002    5.41390059716560
H        -8.64605975915481    8.33307692763861    7.04429431872332
H        -6.24305205982788    7.87044156569028    7.03724259206947
H        -5.70062740114379   10.66591317389772    3.84653208103650
H        -8.11324459358821   11.12094467084944    3.83848997768724
C         9.75219474553678    7.22683486215190    4.88343338340415
H         9.34619412764287    8.06798219407089    4.34132068536767
C        11.10756737946734    6.99282152915735    4.88251602453219
C         8.88394309460001    6.38642182010733    5.58777179390214
H        11.75457661681943    7.66672488065725    4.34655930119103
C        11.65155292422155    5.90741943283813    5.58150443819552
C         9.41620233690770    5.30727584599891    6.30040652595282
C        10.77209578794792    5.07838695643280    6.29602101204415
H         8.75174177787111    4.65777833400513    6.85106306388908
H        11.17459367704954    4.23848629913849    6.84435164829151
C        13.05684322754055    5.59182304078729    5.63091168119308
C        -9.97917891168390   10.04173733515177    5.36526756969679
C       -11.01798431950748    9.25131125198953    5.73616876142342
H       -10.20581424461793   11.01674146091043    4.95473890064894
C       -10.78795329562471    7.90888503672095    6.11962862476150
N       -10.64279341763786    6.79725269753095    6.37076536177527
C        14.08302345560754    6.08690830345245    4.89292799681140
H        13.30312166240545    4.81820096996106    6.34667386195502
C        13.89409533832521    7.01468676695841    3.84450976830159
N        13.81877630816453    7.75196730595956    2.96625097888777
C        15.92944205014698    5.06984156030853    6.25140501522943
C        17.23989065312134    4.66787969727024    6.38627456157717
C        18.15325722261363    4.86040661878879    5.34655329717536
C        17.71463443166113    5.47137970032445    4.16924480892591
C        16.40171884906398    5.86264657191252    4.03621672023270
C        15.47868667941902    5.66340436000760    5.06888455224145
H        15.25419776357070    4.93174013607540    7.08190803128213
H        17.57344227894034    4.20766887964368    7.30471238729346
H        18.41589317338457    5.63186852645322    3.36382569750987
H        16.07854682957075    6.32564054328782    3.11526936735161
H       -13.11665854750356    7.77372780635184    6.49005299044182
H       -15.49020667345776    8.37064271723079    6.42957347267234
C       -13.41028589880264    8.74732851156487    6.12611706026339
C       -14.74549051516335    9.07821631031375    6.09737504891016
C       -12.42834305432150    9.64759089719115    5.69485038746189
C       -15.15201536040538   10.32965077872864    5.62893717700902
C       -16.51855609143540   10.66291857868823    5.58719687418476
C       -12.84448757270850   10.90155387957351    5.23827787225533
C       -14.17906819073032   11.23768142638499    5.20421282633626
H       -12.12283344113123   11.62889361190043    4.89953613181093
H       -14.48440695706759   12.20995050358368    4.84582231650212
C        19.49540995008078    4.45365088064994    5.47341543695504
C        20.65118196671027    4.10996857997467    5.55362495057258
C       -17.69579405769674   10.93291247844394    5.55400965655810
H        24.97541590787548    4.15202169209092    4.09462127859502
C        24.25994778014704    3.80671136330430    4.82659071557956
C        23.76028935980751    2.55881833156265    6.81381072027586
H        24.08673015893097    1.93177068838755    7.63086235368464
H        21.70983678889960    2.57157749952642    7.43903138834881
C        22.00396669569533    3.72584543821178    5.65762522199239
C        22.93193308470059    4.16647547606856    4.71213261302623
H        22.59835145082109    4.79127696406706    3.89659753301212
C        24.67848419196671    3.00596518935795    5.87699144333734
H        25.71823235842742    2.72791569573285    5.96325044838829
C        22.43016319308338    2.91409806392052    6.71033378421262
H       -22.05815713545191   10.04032206647455    6.54904239798887
C       -21.34345276691321   10.69906373152888    6.07748628554514
H       -22.83373108132720   12.07919687773203    5.39951189456341
H       -19.64963412635054    9.50317211900656    6.62206574203334
C       -19.99751546621736   10.39484914441839    6.12156051117588
C       -21.77988140933597   11.84472527465235    5.43137894114529
C       -19.07019368439595   11.24363636478952    5.51496953389578
C       -20.86321212706632   12.69119811386560    4.82790319680045
C       -19.51491092460864   12.39751113823016    4.86701119909000
H       -21.20397645397222   13.58516265371667    4.32571535637435
H       -18.79451248791818   13.05202627092528    4.39830670132371
N         4.00138901099698    6.01973098768476    2.40307572640930
C         5.29080990596484    5.77647689859555    2.41855995915741
C         3.19834362574570    5.28456823879376    3.17463917069496
C         5.88493293211486    4.78089817473340    3.20429660182961
H         5.89997939802962    6.39994415615690    1.77636202579077
C         3.68847809014197    4.26767237520866    4.00008824343471
C         5.04171383109276    4.01309820584893    4.01527053851112
C         7.27162837025035    4.56477286011645    3.17259770627895
H         2.99009039947580    3.71069665608735    4.60241650703809
H         5.46066588947911    3.23546435566356    4.63745822943851
N         0.97089670697409    4.84783319746211    3.90153737221028
C        -0.31760882368038    5.08857067460091    3.88699646558346
C         1.76934149382291    5.58408453893180    3.12748919431023
C        -0.91432712504379    6.08391876639064    3.10127367331535
C         1.27768823644323    6.60085824138265    2.30334373728595
C        -0.07452810045182    6.85505363982853    2.28992487597160
H        -0.92538830006439    4.46505126302233    4.53076672771490
C        -2.30158994894865    6.29829506224291    3.13424904632991
H         1.97046925233806    7.16177950505672    1.69872425754200
H        -0.49334371566804    7.63363857946106    1.66943562174633
C         8.46701213979120    4.38694409942418    3.14288054644266
C        -3.49592786508317    6.48610422353250    3.16710559454052
C        -6.77611584575539    7.94859605604071    2.32937902754336
C        -5.42410809672200    7.69943698305165    2.33191766686814
C        -4.87880872895058    6.73377713969533    3.18294780507894
C        -5.72988162488617    6.03048668876165    4.04097107544945
C        -7.08059097096092    6.28443867870665    4.03453435174217
C        -7.64163241663708    7.24118868743883    3.17368143380357
H        -7.16747925069608    8.69294860499353    1.65768004895281
H        -4.76882138900962    8.24677544492083    1.67113267718106
H        -5.31390469886019    5.28898899650403    4.70706181799263
H        -7.73059171673558    5.73823811657568    4.70330732080868
C        10.36816802240871    3.07458449557386    3.87679895590234
H         9.69656275435331    2.46405008459263    4.46166825276052
C        11.71568895184202    2.80249318746620    3.85801434313080
C         9.84910380342418    4.13168397287660    3.12447106636925
H        12.09008541831464    1.96078523123997    4.41822168939411
C        12.59540635739819    3.57824055593145    3.09430107821154
C        10.71694170047748    4.90305052535537    2.34593592984982
C        12.06193622387474    4.61832831960054    2.32102113346024
H        10.32050717781162    5.71673007834388    1.75761483960196
H        12.72349948655866    5.21629659924138    1.71167024376425
C        14.01574291406642    3.32553414305113    3.03069482764815
C        -9.06965759761594    7.41755092213046    3.21618993491490
C        -9.86373653275174    8.26638807017624    2.51603986702762
H        -9.56637372860397    6.77255190786218    3.92951659811315
C        -9.36664223116993    9.20574278344634    1.58711995387064
N        -9.05839781038070    9.99946934457112    0.81482887620205
C        14.78925888537832    2.72438824451241    3.96957996035792
H        14.49510330950152    3.68952340590870    2.13178878566534
C        14.24484153929283    2.39700642617771    5.23347196770865
N        13.85715012819292    2.18153027723649    6.29343388691415
C        16.95275842038843    2.80794283411576    2.69663362342992
C        18.29479615800270    2.51486943837580    2.59794337493395
C        18.95277518229823    1.83992177192123    3.62754695134937
C        18.22447312277781    1.46212539625756    4.75792758228954
C        16.88591045782862    1.75949579114312    4.85240137627172
C        16.21808056739445    2.43852705333918    3.82598795470398
H        16.47694130302761    3.33159883521230    1.88182763389251
H        18.84999355064215    2.80810851583299    1.71920917660984
H        18.72684945568002    0.93943161938737    5.55786660769490
H        16.34031776186671    1.46038291364663    5.73522488383341
H       -11.46982713963742   10.32431327697029    1.92406225572946
H       -13.91203573375360   10.43894486509142    2.10092488229133
C       -12.01887944649040    9.46889286830287    2.29046143020058
C       -13.38848272987778    9.54031091365802    2.39153615946521
C       -11.32546055689606    8.31166627820181    2.66054481498540
C       -14.11981884847589    8.44989490026962    2.86911961264538
C       -15.52185067290521    8.54747884057750    2.94778808168882
C       -12.06276853051404    7.22421500499964    3.13508566882340
C       -13.43467809909241    7.29271602578760    3.24472529102390
H       -11.56248178253632    6.30666858174806    3.40616901594080
H       -13.99128236404251    6.44250370676877    3.60993287110441
C        20.32548266830258    1.54156426301776    3.55780961451069
C        21.50244017895017    1.26912009747727    3.56348098897726
C       -16.71905565608204    8.70908927703418    2.97537308711170
H        25.12772210505133   -0.76403856992887    5.43176292267310
C        24.73385118309306   -0.14916881117160    4.63556751116006
C        25.07436140166942    1.11822041281786    2.62683271351630
H        25.73491292253168    1.49168380353343    1.85744518506982
H        23.32911339479195    2.04550844675784    1.79710629013958
C        22.87481538987981    0.95148736540920    3.58180270343125
C        23.38860702916790    0.15793751979981    4.60798138156418
H        22.72237366976725   -0.20998388809816    5.37408283438733
C        25.57945920834357    0.32937618748718    3.64809730734235
H        26.63214650497849    0.08841890324907    3.67394590111138
C        23.73051165016861    1.43005672904243    2.58890803503586
H       -20.44747042183047   11.12392435595360    1.95278417670673
C       -20.02708122037052   10.24653078809421    2.42160551499621
H       -21.92653813697447    9.49415840047092    3.05669048224083
H       -18.00556993070073   10.75142131413345    1.91917408911052
C       -18.66228602929815   10.04213382755475    2.40079250061555
C       -20.85971603568783    9.33020087612927    3.04191498363594
C       -18.11407064574693    8.90856419453074    3.00326347487406
C       -20.32121566925840    8.20412077521558    3.64347695980515
C       -18.95776601759901    7.98868451261486    3.62648377098842
H       -20.97179366443360    7.49042708503030    4.12789945039177
H       -18.53177749078165    7.11217629791315    4.09273012431170
N         1.96879568728913    2.48188793844905    1.57473310127217
C         3.23937041555374    2.16869941600593    1.65057405787753
C         1.60155637327909    3.48071522997721    0.77080395731266
C         4.24674193403127    2.82387054184757    0.92925253857122
H         3.48917195138768    1.35208666979378    2.31641875575742
C         2.52583255921859    4.20354236850974    0.01055217528847
C         3.85930337152548    3.87273912124512    0.08791664798441
C         5.59022556144981    2.43270260056378    1.04605844231501
H         2.17095469363857    5.00193998846628   -0.61937084783957
H         4.60380784059455    4.40434755294234   -0.48628687672953
N        -0.19866566515285    4.78793198148128   -0.09483037551880
C        -1.47265064923549    5.09269658340907   -0.17487476004488
C         0.17559696259487    3.79243631198752    0.71107246176189
C        -2.47733704832044    4.42964709372925    0.54094193803306
C        -0.74652902897708    3.06527813848396    1.47051142254274
C        -2.08299555928979    3.38574564570967    1.38541173396276
H        -1.72562433618711    5.90643085094901   -0.84275647626532
C        -3.82519053035507    4.80076925122087    0.41284944821610
H        -0.38283694359776    2.27154992338204    2.10176534676690
H        -2.82743818469827    2.84888303505129    1.95544975274593
C         6.74527439903897    2.08745183836814    1.14352856460052
C        -4.98570462463625    5.11830036842041    0.29504983353564
C        -8.61331313053587    5.14356580664768    0.93848338157186
C        -7.28134525611830    4.81029344933617    1.00818978382695
C        -6.34515312276158    5.46355243449052    0.20206354829121
C        -6.77992306364362    6.46737850473295   -0.66816936727593
C        -8.11179505476081    6.80488265794068   -0.72514657826178
C        -9.06165564872915    6.13458383170474    0.05762134907473
H        -9.31335380708243    4.65160465875220    1.59444477750494
H        -6.94461667654047    4.05041700857760    1.69747131297441
H        -6.06018658185725    6.98100342357682   -1.28745052443625
H        -8.43691449337019    7.58516420501874   -1.39733474111766
C         9.06842003541500    2.41401806824076    0.52033683915976
H         8.76720395748483    3.25186953454586   -0.09031360449183
C        10.39317060450869    2.05509692394843    0.59944594630624
C         8.09452757419390    1.70521913074058    1.22976156594183
H        11.12138803565121    2.62398042894225    0.04744885351014
C        10.80196601142388    0.97621480233496    1.39395836857427
C         8.48775351984838    0.61767093854684    2.01586399110126
C         9.81354917394947    0.26336348001270    2.09096074327296
H         7.73911547123297    0.06104813931955    2.56014592146954
H        10.10827341459214   -0.58071637083695    2.69819994063382
C        12.16721414304807    0.54851420177910    1.55272529515180
C       -10.44742988383953    6.52765055084822   -0.04635163346739
C       -11.54102747285552    5.77688080804158    0.23883018233601
H       -10.60118616737190    7.53162731370099   -0.41908306148105
C       -11.39880448360495    4.40675923415121    0.56056046134473
N       -11.33026451532500    3.27668428165698    0.75678768174385
C        13.30204834456667    1.03380762012341    0.98959796213468
H        12.28442813899584   -0.29933999212895    2.21549525700563
C        13.32024730580517    2.10030569220708    0.06546823042910
N        13.43982087329223    2.96074162608698   -0.68755398026661
C        14.93538601142919   -0.18199167137204    2.45660046408531
C        16.20356836978287   -0.66389012177156    2.69851379253680
C        17.22251662532206   -0.48141573737509    1.76150393267146
C        16.93003548766948    0.18480975064020    0.56870847039718
C        15.66187517332107    0.66064127002353    0.33089779871421
C        14.63794266546446    0.48818328083317    1.26799736458466
H        14.17312517679923   -0.31221256557677    3.21022453302323
H        16.42099887936595   -1.17436683547150    3.62488639361355
H        17.71287120176111    0.32519607920476   -0.16175716715029
H        15.45258614841178    1.17158287944610   -0.59795443162341
H       -13.71666644890895    4.40687524471242    0.95013793563346
H       -16.05725391927897    5.12212667023596    0.85883151825218
C       -13.95734927897089    5.39390635682068    0.58357628564142
C       -15.27258276791312    5.79035430183204    0.53751116724697
C       -12.92663732762366    6.24554749686130    0.16787296660667
C       -15.61008012855719    7.06086371322641    0.06555159178601
C       -16.96367613686596    7.43881195887874    0.00756562712200
C       -13.27230514029071    7.51707336177954   -0.29588632498811
C       -14.58880925777252    7.91866553236926   -0.34640778640126
H       -12.50901547997994    8.20427058458019   -0.62709753938416
H       -14.84093709602448    8.90409716373509   -0.70941627524184
C        18.53457195217040   -0.93821585838081    1.98773657065172
C        19.68427568537060   -1.28832962652110    2.11305124698990
C       -18.14311040179248    7.69759481188471   -0.03059578816544
H        24.01801617711618   -1.35056278343772    0.70056262004925
C        23.29021878673066   -1.67126895482712    1.43118545945482
C        22.75046288634118   -2.88218608508612    3.42951078519499
H        23.05833144146769   -3.50676611996247    4.25557081308922
H        20.69729485615191   -2.81489054769934    4.04293146157674
C        21.02768080430799   -1.69254318113234    2.24865925145941
C        21.97179853382307   -1.28282250083096    1.30567662351872
H        21.65641232793019   -0.65938952559587    0.48214331903169
C        23.68360715705697   -2.47004097390821    2.49181988222166
H        24.71561723132707   -2.77218295228624    2.58601029590072
C        21.42952660547594   -2.49807036612273    3.31453898502598
H       -22.48529243018730    6.70407865018033    0.93075281252603
C       -21.78344521005338    7.38590035451835    0.47286046928461
H       -23.30095322363847    8.74279947335987   -0.19099956273071
H       -20.06549659947440    6.21940757133700    1.00487977033318
C       -20.43181192765740    7.11030819309467    0.51675789674303
C       -22.24218373266515    8.53127538595908   -0.15705302010595
C       -19.52112382163825    7.98763794693556   -0.07288478521407
C       -21.34199171025549    9.40565048024972   -0.74483277503221
C       -19.98820275383813    9.14047654652502   -0.70521835037420
H       -21.70087108657034   10.29832728373102   -1.23686198937918
H       -19.28011234807440    9.81633665962999   -1.16202431295630
N         3.45120850197197    1.77032055379955   -2.21357200340121
C         4.71730591862599    1.43407363507105   -2.13594940076061
C         2.55641428165308    1.08242154017889   -1.50112588827850
C         5.19454498194241    0.38212553212487   -1.34282245216639
H         5.40277638085456    2.02166105999362   -2.73362468897126
C         2.92800938114825    0.02309640485016   -0.66649829042200
C         4.25608195158547   -0.33199884706466   -0.58822247967840
C         6.55990694823101    0.05393608756217   -1.30923475117173
H         2.16236586862220   -0.48915252835301   -0.10750957919021
H         4.58309128302117   -1.14660612615928    0.04211022247460
N         0.26265049314520    0.77220528472859   -0.92654613137226
C        -1.00628177633359    1.09051701143892   -1.01684856179080
C         1.15434929544340    1.47760226115052   -1.62513257839600
C        -1.49165984592957    2.13065961782616   -1.82181460311264
C         0.77836346394113    2.54124811652745   -2.45154038827023
C        -0.55481071389531    2.86978060472383   -2.55353855493133
H        -1.69026377002283    0.48981140967976   -0.43036297163334
C        -2.86551592901530    2.41710930353193   -1.88371399863759
H         1.54194396389767    3.07771341969992   -2.99016701843215
H        -0.88520838878493    3.68355888736863   -3.18270098500998
C         7.73316959264621   -0.23739012397489   -1.27742193952659
C        -4.04871410051129    2.66361981769410   -1.93062682511267
C        -7.21138444893241    4.20220580021277   -3.04925002496477
C        -5.87290188516268    3.90042912877876   -2.95194210109599
C        -5.41903672499668    2.96774239829189   -2.01397105522700
C        -6.34830131524868    2.34081872441172   -1.17765287839182
C        -7.68489944439203    2.64605377862898   -1.27985291060738
C        -8.15083884598398    3.58795151867006   -2.21104980090909
H        -7.53568224169077    4.90907748904463   -3.79438593961893
H        -5.15949940169796    4.37905831533877   -3.60632451521691
H        -6.00410176351780    1.61659602160060   -0.45405817878848
H        -8.39605208290845    2.16068821500768   -0.62658347331462
C         9.45853213564011   -1.73833567293288   -0.46847442835391
H         8.69388345539181   -2.32250774718473    0.02159482478841
C        10.77981290081267   -2.10896539323205   -0.37544802397733
C         9.08761774419204   -0.60897046191958   -1.20505666057157
H        11.04064874246370   -3.00150977377588    0.17069153726636
C        11.78063765447396   -1.36423575998944   -1.01057517178850
C        10.07730507042632    0.12794883141514   -1.86308184424566
C        11.39574546243898   -0.25397363883936   -1.77543545418647
H         9.79620089552758    0.99426716967536   -2.44305303796500
H        12.15348569234843    0.32644305667876   -2.28285340563556
C        13.18133511278438   -1.71234114551851   -0.94928190789586
C        -9.56915145776191    3.83894732449812   -2.25353538734949
C       -10.25790018818911    4.82152967640957   -2.88880724519046
H       -10.14878735285282    3.14621694258316   -1.65760149060744
C        -9.61651415072730    5.86199737273461   -3.59748025010537
N        -9.16460747949344    6.75010041675972   -4.16989857216849
C        13.82519285807604   -2.38898978642765    0.03522513875537
H        13.76638225983986   -1.35471603910894   -1.78610936688834
C        13.14373174681563   -2.71906166233589    1.23062695929720
N        12.63914911106182   -2.93993862204668    2.23883648916172
C        16.08075033791337   -2.44825313342768   -1.06559298454808
C        17.41303350699754   -2.79466929156061   -1.05021872469087
C        17.96156457745849   -3.46114919071779    0.04816368476891
C        17.13199507235849   -3.77729062421279    1.12649737028920
C        15.80218781342297   -3.42500993686587    1.10660951066094
C        15.24520168580762   -2.74936205355964    0.01390552314616
H        15.69264136942032   -1.93657803806371   -1.93286034988388
H        18.04618216282582   -2.55253770926228   -1.89132795591064
H        17.54669679911009   -4.29462392266763    1.97856194028703
H        15.17799461763332   -3.67618483120556    1.95147098280696
H       -11.72197295726007    6.98962115060968   -3.48452758117978
H       -14.15845155705310    7.23420225034269   -3.41894075784772
C       -12.33312318315482    6.14900477041767   -3.19016984657585
C       -13.70140173380605    6.29308122142837   -3.15136077338605
C       -11.72151124669313    4.93774250682690   -2.84743768293693
C       -14.51272230731704    5.22526101886470   -2.76042486439562
C       -15.91085473205361    5.38292418750707   -2.70579070005777
C       -12.54207106121195    3.86613378519742   -2.48247602110048
C       -13.91083241100558    4.00825885324751   -2.43035863490836
H       -12.11102850986973    2.90565732474250   -2.24578083387735
H       -14.53116713894155    3.17287829084158   -2.14071170070650
C        19.32426572362701   -3.81108769867312    0.07463095108135
C        20.49260964711367   -4.11641958422833    0.11537098796114
C       -17.10716795758454    5.54730514141704   -2.65973024022787
H        24.02466587427050   -6.25762770535010    2.05320029498166
C        23.66394568089810   -5.62541074512775    1.25487775576105
C        24.08084212160944   -4.34917191174899   -0.73465633353280
H        24.76677780848458   -3.98694028009621   -1.48680912388909
H        22.37789123336685   -3.37322553346201   -1.59598928155849
C        21.85601390693385   -4.47014079550329    0.16962812110464
C        22.32693691896331   -5.28572788882986    1.19991743068878
H        21.63543724236535   -5.64452030618404    1.94806874985339
C        24.54341345418984   -5.15849769943923    0.29099682711618
H        25.58866717711645   -5.42659143147856    0.33770435422218
C        22.74571170959427   -4.00433601446451   -0.80010875658355
H       -20.89400713786852    7.87764193049354   -3.68840384830442
C       -20.45161780287079    7.01390563475395   -3.21392354691250
H       -22.33231865725890    6.21270423234805   -2.57896905075619
H       -18.44380590142702    7.57109170509065   -3.71735850606131
C       -19.08130853335006    6.84642228224890   -3.23239427746289
C       -21.26103217845275    6.07828980223115   -2.59012421594004
C       -18.50492629289283    5.72984471783351   -2.62396942732134
C       -20.69379526808886    4.97198683888762   -1.97769741080820
C       -19.32487915419724    4.79315511713693   -1.99223763402971
H       -21.32535161178669    4.24416377847300   -1.48906421447575
H       -18.87650065771237    3.93136775479622   -1.51949689610589
