# Supplementary material for: Molecular and supramolecular adaptation by coupled stimuli
Source: Nat Commun. 2024 Jul 7;15:5695. doi: 10.1038/s41467-024-50029-1 (PMC11228013; doi:10.1038/s41467-024-50029-1)
Supplement: Supplementary file 3 — Source Data [file 41467_2024_50029_MOESM3_ESM.zip › revision_xyz/L4-4+.xyz]

396
 energy: -629.106456185400 gnorm: 0.000977024206 xtb: 6.4.0 (d4b70c2)
C         1.25257015697001    6.09235856754554    7.21066399649903
C        -0.09447628364047    6.32205555098236    7.11017099620169
C         2.10701396117609    6.57298598096982    6.20204715810778
C        -0.59497631492882    7.03277454101018    6.00353871193927
H        -0.77894282301726    5.96587793469202    7.86438510649722
N         1.62674356061320    7.26128763124525    5.14093756595532
C         0.33889336646458    7.47564953269926    5.05044500651706
C        -1.96433888643887    7.26567544231630    5.87461843422107
H         0.00889873441913    8.03015376156463    4.18160366256913
C         4.28798425917685    5.70713493182940    7.16706953134252
C         5.63944017337674    5.58936891694080    7.02569065267412
C         3.52524809877631    6.38448811761390    6.19877735930558
C         6.29808727230922    6.15659125296142    5.89049219297304
N         4.19542911476016    6.91921405186531    5.13343455198331
C         5.51852972075586    6.82394238286709    4.96361568487545
H         6.23602139918796    5.06912706347807    7.75629929496455
C         7.67673823691932    6.00158820514952    5.76007162773221
H         5.94532468610383    7.27774395106968    4.08269161031130
C        -3.16645570332977    7.41907716103922    5.83241561935204
C         8.87158218330332    5.79260991699961    5.75132265957637
C        12.47719711030250    5.63103337067073    4.95334471684254
C        11.14884540602695    5.96054225645131    4.84960981436596
C        10.23490965541226    5.49606819821976    5.80424469454733
C        10.70077889484083    4.70668817139608    6.86497622224525
C        12.02783290713172    4.37261962825391    6.95463587283115
C        12.95311162154305    4.81433276965964    5.99562412733687
H        13.17093048396919    5.98653789190051    4.20697351346934
H        10.80045662713386    6.57521701389655    4.03377698200355
H        10.00057608884505    4.35832440574220    7.60939191122829
H        12.35306495478406    3.76872313053717    7.78282693178835
C        -5.17259731993697    8.20941895684104    4.70006422265248
H        -4.56403208150830    8.58057930201175    3.88938393586346
C        -6.53799015484705    8.35920064444294    4.66436499141543
C        -4.55575917947794    7.57544704917057    5.78436464611406
H        -6.98407662103006    8.85093906857023    3.81781256861391
C        -7.34501834371671    7.89066295086876    5.71182929342853
C        -5.35163446452556    7.08780893736993    6.83033755251795
C        -6.71425251416310    7.24290713377575    6.78874514863715
H        -4.88105033047421    6.59012352872022    7.66502571569434
H        -7.32083137561944    6.86147785433169    7.59680517232017
C        -8.77583166988960    8.01818784553841    5.76844187013149
C        14.35236429284536    4.48379027979359    6.00002999769537
C        15.03345047388909    3.60667869677673    6.78772730281539
H        14.92778757177921    5.00440136914105    5.24649347016790
C        14.39319671509892    2.83882184874572    7.78781525006644
N        13.91452908342843    2.16893678839700    8.58853476753759
C        -9.63563970021030    8.57307210821550    4.87466739028756
H        -9.21834895981926    7.58313045642614    6.65462983284677
C        -9.21707173244730    9.15750407687658    3.65763168619020
N        -8.95524493461065    9.67279310742147    2.66523302800898
C       -11.66538291439486    8.58467532872976    6.34649068247801
C       -13.03214126903832    8.63409743675342    6.50051504445386
C       -13.86953920304299    8.72993239528095    5.38393345500549
C       -13.29486219927525    8.76651090601889    4.10780052563652
C       -11.92984608524256    8.71719144502328    3.95965570484007
C       -11.08567252100325    8.61870409407300    5.07362653215789
H       -11.04068306469788    8.53818883532608    7.22556791978308
H       -13.46759779866109    8.61180625592743    7.48785302850955
H       -13.93656750071284    8.83823448291813    3.24299035688767
H       -11.50227749805937    8.74240768959882    2.96785184572037
H        16.59410880078055    2.44806491328202    8.61986696303916
H        18.98274077591661    1.93041892132010    8.45780581338053
C        17.13575404684414    2.70357220908809    7.72122797594141
C        18.47511192103544    2.41477901536964    7.63817306098129
C        16.46217127660772    3.33450388083149    6.66417010342098
C        19.19812287968619    2.73908482662810    6.48338927976892
C        20.55963874431423    2.41575491762507    6.40378792836441
C        17.19155501555908    3.65783315817554    5.51370840699602
C        18.53253167735712    3.36655402335235    5.42365167824588
H        16.69835445472458    4.11137142412266    4.66765373943626
H        19.08207233521897    3.61071322150059    4.52736673879934
C       -15.26579525571185    8.79395551499816    5.51301141213549
C       -16.47326838940374    8.86591685742910    5.55754714250870
C        21.73327942985003    2.11806319284862    6.38426561539839
H       -20.52871614302017    9.35209468065115    3.53747726747977
C       -19.97456884488017    9.19351700500660    4.44984217739913
C       -19.94110851064847    8.84904297368333    6.82817353725327
H       -20.47055500544515    8.73876550925604    7.76226555798956
H       -18.00331216736969    8.62925455419476    7.71783924848718
C       -17.87728711560293    8.92804521179410    5.59803487004548
C       -18.59666678251119    9.13266204577371    4.41645238732987
H       -18.06157504272351    9.24115467536131    3.48500650170343
C       -20.64947189578273    9.05303073310043    5.65290964771449
H       -21.72712237281511    9.09846334702334    5.67377989143772
C       -18.56290488617220    8.78755316159935    6.80799057599761
H        25.44548763837986    0.33771637510585    8.33318947001989
C        25.00184557062785    0.80582901365228    7.46775757257254
H        26.81556197673223    0.77199422785989    6.33058742609205
H        23.05848317450648    0.97173660970091    8.35747308677807
C        23.66833794477731    1.15890844140886    7.48641480783890
C        25.77307351816908    1.05073525181290    6.34096729817459
C        23.09199259895746    1.76235439917558    6.36436738056345
C        25.20691020065007    1.65234364797316    5.22615808315597
C        23.87444358375206    2.00920881974756    5.23177550024587
H        25.81036471316345    1.84061147812342    4.35114438927357
H        23.42352233223852    2.47604810701614    4.36884317814458
N         2.13345099471973    3.24329947279380    5.36876989425808
C         3.39101131703735    2.90275946493054    5.64439039328101
C         1.76208453134965    3.98547126412897    4.29546560721836
C         4.42683986456640    3.30642161762933    4.81042062424725
H         3.57191850672127    2.29635966360766    6.51877485374618
C         2.77360216345927    4.40118064731164    3.41403856207174
C         4.07769323316797    4.06873525684963    3.66032008712067
C         5.76184633723423    2.97911287514690    5.06164207321521
H         2.51365642227581    4.97337702866972    2.53937394222218
H         4.86283932536181    4.36580983188475    2.98256214545611
N        -0.38162320935318    3.75592042209701    5.20353900216222
C        -1.67868635887263    3.91484657845276    5.19693138012126
C         0.35125809874830    4.24990617701394    4.18370281797051
C        -2.37483463013540    4.58828656672007    4.17214380530660
C        -0.24397426172410    4.94866216743660    3.12360824615780
C        -1.60890881960234    5.11520392862610    3.11876484484422
H        -2.21587445187546    3.49178940150998    6.03503955246880
C        -3.76394755333015    4.71569507612492    4.19615590787268
H         0.35321944729184    5.33733069045600    2.31527382818828
H        -2.10105914003054    5.63726873777911    2.31265829771441
C         6.93962608184393    2.71638694955455    5.19400339531406
C        -4.97128264762717    4.83632527304498    4.18180692398376
C        -8.39015912263108    5.70985119717664    3.11432718968929
C        -7.02009606500262    5.61183702778315    3.12108557145947
C        -6.36630390533761    4.95695034408148    4.17499397176467
C        -7.12985872967090    4.40717826830828    5.21366326710264
C        -8.49929264478824    4.52360914281476    5.20778736249477
C        -9.16192613844332    5.19184033439994    4.16761428676734
H        -8.88364418093902    6.21127021126211    2.29446369383174
H        -6.43886307674490    6.02426215331718    2.31027620093135
H        -6.63283074815354    3.87709593690937    6.01198193907612
H        -9.07028733817450    4.05979121414834    5.99590318016485
C         9.17757431871623    2.72087438512057    4.27214165499650
H         8.80785346596650    3.27721516435563    3.42404970144332
C        10.49514175776628    2.33638859921071    4.32289758732162
C         8.29117208783578    2.37288784291495    5.30219681820410
H        11.14158228988361    2.58747652297894    3.49941726168090
C        10.99284325967066    1.59504690389570    5.40638799611536
C         8.77714063483814    1.64100002705876    6.39527305271828
C        10.09583752900419    1.25998566453442    6.43738296862573
H         8.10247983942767    1.36446165628784    7.19192211589714
H        10.45641160166124    0.68847130869395    7.27981652700592
C        12.34624621410773    1.11637607874243    5.51170632063577
C       -10.59727537088666    5.32651489675400    4.10740066416794
C       -11.46087781203880    5.38885137525854    5.15700577129861
H       -11.00079457554890    5.41156276108368    3.10779955957484
C       -10.94250046109244    5.47210349956622    6.47305577450717
N       -10.52481916624542    5.63408598440060    7.53012744404275
C        13.44471319012720    1.47592494042168    4.79360899992327
H        12.48898245217891    0.36389441784953    6.27553431771754
C        13.40510634090453    2.51273283102449    3.83131524426188
N        13.44670043522995    3.39198279501706    3.09354813795484
C        15.14080085517758    0.21120372598146    6.14818391250539
C        16.42937111441212   -0.23169794899542    6.33189259868058
C        17.40858879890126   -0.00218152869496    5.35626633942092
C        17.04466422924505    0.66074235416022    4.17682234993105
C        15.75960342074759    1.11479799641767    4.00523642282091
C        14.78080208134801    0.91545026563409    4.99111325138817
H        14.41859219690278    0.03715778216917    6.93008168884465
H        16.69773211855022   -0.75697558210012    7.23579668971280
H        17.78604506777423    0.81661182086053    3.40820768108331
H        15.49750252631240    1.62461695377481    3.08980937557364
H       -13.20250101720114    5.35735863058045    7.17936855958887
H       -15.64392698798316    5.50857881533285    7.07352777581774
C       -13.68903920855479    5.45875878456521    6.22037304183895
C       -15.05911482354262    5.54072214403426    6.16726515660806
C       -12.91191893075872    5.48718926157938    5.05129648233531
C       -15.71249816728147    5.66342482491734    4.93342987283758
C       -17.10976040875556    5.74238236239599    4.87606701049642
C       -13.57382838697181    5.60700614173567    3.82141349472231
C       -14.94387887514406    5.69421636239897    3.76134605974754
H       -13.01442248232603    5.63346539173511    2.89934942669030
H       -15.44189023838095    5.78246618754425    2.80770788525769
C        18.73532344286997   -0.41234166492175    5.54886621566246
C        19.89464996680985   -0.73617848016738    5.69062598036308
C       -18.32020098164540    5.80809332912861    4.84150449419615
H        24.13538095544680   -1.27411612563075    4.10787680069688
C        23.44147336857611   -1.39394721982050    4.92572080964475
C        22.97350325108120   -2.13831884652649    7.16557837265414
H        23.30526909322847   -2.59629073775993    8.08495913514472
H        20.96183304031178   -1.85420449785176    7.84831896254549
C        21.23127464773724   -1.13917029860847    5.84234297352740
C        22.13562206048062   -0.97220919180504    4.78624901287804
H        21.79529352776112   -0.52250262420721    3.86549266403352
C        23.86345239333774   -1.97697536382858    6.11221811961468
H        24.88401142666129   -2.31208924091460    6.21364037560647
C        21.66388945509201   -1.72447927965934    7.03811544690231
H       -22.41901472253793    5.66392316278120    6.83249540720726
C       -21.84378520811620    5.78208494200581    5.92692975301348
H       -23.57025572694757    6.01914081975504    4.68196762034498
H       -19.95164396693686    5.56584876204955    6.91110446574747
C       -20.46649446867250    5.72732121547766    5.97589243440925
C       -22.49225219240801    5.98215555239339    4.71560494239035
C       -19.72094849970255    5.86992096374724    4.79836427451805
C       -21.75826859559223    6.12726023588825    3.54547299455733
C       -20.38078799823757    6.07227964935637    3.57935103086472
H       -22.26772924502349    6.27733059162844    2.60579977617504
H       -19.80043012554570    6.17740700454992    2.67490923596969
H         1.33385124549651    2.95531025110203    5.94142405545566
H         1.64935728598157    5.54742110215812    8.05186838446616
H         3.79415857147334    5.27522920661038    8.02181049063104
H         3.58014057994444    7.39301936647123    4.47224691224950
C         1.93986579467640   11.76974327375290   10.11657235120550
C         0.59249810381519   12.00185473409693    9.97144432199223
C         2.82069134437073   12.25398248679653    9.13980262215431
C         0.13134086501026   12.71704065832371    8.85394794841187
H        -0.11388888480675   11.65147413069995   10.70808978861366
N         2.37861555784497   12.93448539058410    8.06248601940928
C         1.09833610533844   13.15855254309967    7.92778562514590
C        -1.22551208153241   12.97439385920426    8.66262981297951
H         0.79964694864036   13.71816996695219    7.05159252765697
C         4.99490132061478   11.37613243170776   10.13404539473982
C         6.35310433154641   11.26843458996922   10.00445561108843
C         4.25207759482617   12.08535563856078    9.17712286230364
C         7.02191840876020   11.86792326466857    8.90290520099446
N         4.93216776882415   12.67494209423129    8.16422199557361
C         6.25040073042689   12.59338075022754    8.00199357600704
H         6.93894052716423   10.73050507613053   10.73246890163708
C         8.40082747302116   11.71882043430179    8.75676275737959
H         6.69238930074644   13.10957183012222    7.16343628692825
C        -2.41135595054210   13.18898952843050    8.52093216649662
C         9.60032376422164   11.54532980074848    8.70268098770028
C        13.14386160942962   11.49382470914779    7.66759042405370
C        11.79430354200856   11.74481399990794    7.63682479649211
C        10.97794333547675   11.31401592032283    8.69175222713650
C        11.55946627434549   10.64631987788341    9.77963386263294
C        12.90860484517819   10.39523305333169    9.79964843114641
C        13.73171521943545   10.79070892220300    8.73400366770798
H        13.76499788630971   11.82079879387087    6.84778471632793
H        11.35519523476292   12.27676175528465    6.80655293392748
H        10.93667107770694   10.34067350926452   10.60679045525403
H        13.33624123980113    9.91226712879520   10.66163351200064
C        -4.20870510836586   14.23095700117502    7.26504695343374
H        -3.48123854967703   14.62942062031135    6.57412631593500
C        -5.54445486066090   14.50136122982389    7.09471786402596
C        -3.77334856837017   13.45207059349878    8.34643339083698
H        -5.85011705586460   15.13129501263369    6.27654126210479
C        -6.50158485455287   14.00132585546008    7.99156545133480
C        -4.71803822505562   12.96464624182689    9.26171852459936
C        -6.05081607034319   13.24104178223291    9.08626523829950
H        -4.38462000568689   12.37886925385816   10.10523493461027
H        -6.77455192001495   12.86386850274271    9.79370984436685
C        -7.91575427130471   14.23463158007894    7.87996181063803
C        15.14457929890638   10.52217067969118    8.66853606817543
C        15.85984675284570    9.59623605932948    9.36157357710240
H        15.68186024093176   11.12163528723553    7.94605936915729
C        15.24555307943116    8.70746562346130   10.27459040986938
N        14.78184717920611    7.91606812052412   10.96567967567902
C        -8.63095705512256   14.62555207619264    6.78898811497334
H        -8.47046870024488   14.01465666419565    8.78175472904246
C        -8.01347874530430   14.77904305872278    5.52400995259329
N        -7.56336325376204   14.86195054784299    4.47139694204636
C       -10.82556571825026   14.88289610019841    7.97287912632166
C       -12.19480209697177   14.99646648428831    7.93875994504965
C       -12.87499984205803   15.04939222177820    6.71420389115261
C       -12.13380527503876   15.00916765034431    5.52527564714455
C       -10.76622376828232   14.88896566432241    5.56567308471952
C       -10.08009463032682   14.80205608951549    6.78765137758601
H       -10.33097856442563   14.86931961692404    8.93116248421841
H       -12.75773808981961   15.05573186127386    8.85773991672638
H       -12.64914694977725   15.07477622939694    4.57923508311318
H       -10.21189573307704   14.85334982405571    4.63961408616328
H        17.52226457054451    8.40874063498286   11.08834851710071
H        19.90743768553319    7.92138250810671   10.78982373550923
C        18.01667335902692    8.69416275967509   10.17130662259109
C        19.35399697816689    8.42288279056811   10.01097160201064
C        17.28851916195260    9.35425568905118    9.17092343550330
C        20.01356484080092    8.79366427676810    8.83169399755748
C        21.37286182729074    8.49577949381134    8.66239926938510
C        17.95477322398423    9.72887741164177    7.99761859049783
C        19.29151705392911    9.45482108689579    7.82936973564654
H        17.41488428138544   10.21124575485573    7.19700400806872
H        19.79532382010490    9.74278236805200    6.91918239939251
C       -14.27243411691960   15.13667674767607    6.66711293703516
C       -15.48103392495961   15.20416742315274    6.59905340205192
C        22.55119165928965    8.23967557968794    8.54003998782623
H       -19.34461362230088   15.80225935048544    4.25494635861068
C       -18.86906947812919   15.62171145832635    5.20679694869167
C       -19.03501946790302   15.28674469275578    7.58477996461048
H       -19.63953446872456   15.20645467870154    8.47531760433076
H       -17.18152490519548   15.01331127314614    8.62542354130565
C       -16.87914977103206   15.29157758421541    6.51812557633092
C       -17.49635721930881   15.51131457021315    5.28004486411478
H       -16.88586836404054   15.60304235734474    4.39431928058997
C       -19.64075615497016   15.51119994988074    6.35554472923017
H       -20.71391185778442   15.60439606310217    6.29343965561536
C       -17.66313224206251   15.17811624676884    7.67313738894785
H        26.48647871228424    6.60582173223785   10.15547908933943
C        25.95247212940626    7.06439046165530    9.33735920473503
H        27.67664278349224    7.16851273044643    8.07115941249216
H        24.07866914355517    7.10702609973667   10.37671979868921
C        24.60802596475324    7.34279991235129    9.46573550646406
C        26.62277827090941    7.38143329282632    8.16338132534860
C        23.91731832656356    7.94621519196965    8.40768722147897
C        25.94337337595538    7.98073965948418    7.11125547512969
C        24.59865584145961    8.26406863994070    7.22578957019476
H        26.47054920144047    8.23225344969618    6.20355468020400
H        24.06220135637984    8.73606442164031    6.41622682382479
N         3.04024897974338    8.95597622475438    8.31673306304336
C         4.29742745772497    8.61064462709025    8.62216336266540
C         2.69751189527147    9.67697014927096    7.20411629442422
C         5.34701733739881    8.97564986870793    7.80119541573226
H         4.45488977074044    8.04133468131843    9.52511348330079
C         3.73989576710478   10.07036259667931    6.34778653264673
C         5.03296047123492    9.73451702446537    6.62828330088619
C         6.67957408376709    8.63581683319605    8.05475527671950
H         3.50713731567481   10.64215438822652    5.46522285907951
H         5.84200669573997   10.02944587687765    5.97892055939383
N         0.51005923542654    9.44697096025643    8.00957245467173
C        -0.78234499355614    9.63576622934128    7.93895426839627
C         1.30411585761970    9.94471094908833    7.03404479381056
C        -1.41557850414955   10.33544794506794    6.89381445088430
C         0.76819828414054   10.66426434459337    5.95086734112807
C        -0.58755793616162   10.85518794169189    5.88131606919573
H        -1.36855536997304    9.21566986147752    8.74543738027521
C        -2.79727127503933   10.50885930675984    6.83340047901759
H         1.41228064333687   11.05967326134251    5.18304897137385
H        -1.03209024583565   11.40148408839160    5.06360943601553
C         7.86655763476274    8.40085721526837    8.14808928695759
C        -3.98636966085483   10.71088840277161    6.69914232012245
C        -7.19003317031315   11.68791355228341    5.16957672212706
C        -5.84102722057657   11.51971233922238    5.35822032949261
C        -5.35985598755409   10.91386425306404    6.52824874653047
C        -6.27603209407407   10.48829938185462    7.49832463915693
C        -7.62329835711399   10.68241991306995    7.31381776515352
C        -8.11419697076775   11.30665496949686    6.15681924433610
H        -7.54706850838144   12.14136236141654    4.25768996899550
H        -5.14219242346590   11.84126208013276    4.60141962939861
H        -5.91394263219107    9.99583237255560    8.38814729365280
H        -8.31010666344836   10.31974796184192    8.06078769616518
C        10.06786138054612    8.56409791473788    7.17136709152095
H         9.64191342160655    9.15149647812699    6.37189256586840
C        11.40564014791646    8.25373350304068    7.16053804651890
C         9.23475418330548    8.11068320239505    8.20352811622942
H        12.01019350254864    8.60069792844304    6.34116216520028
C        11.97854280147041    7.47767691198972    8.17972385305725
C         9.79809183131195    7.35619913190029    9.24091006556976
C        11.13639228644092    7.04742710077830    9.22100299863964
H         9.17030901946208    7.01147006025616   10.04918576572806
H        11.55822247954466    6.46217694211899   10.02435120110659
C        13.35079553632610    7.04507789054999    8.20756281261329
C        -9.51607085834215   11.52678336336407    5.90834930378347
C       -10.51070194539830   11.64832372668762    6.83048989339498
H        -9.77526579710381   11.63527047205528    4.86391885159227
C       -10.18110895511184   11.71970586423082    8.20642679629298
N        -9.91930137618816   11.85580644586263    9.31575120585236
C        14.39559628856455    7.42317684272161    7.42200692505011
H        13.55912880041229    6.30553508438679    8.96855434231095
C        14.26646043293175    8.43640381817456    6.44369895635226
N        14.22895350477597    9.28378434472902    5.66933530883877
C        16.19139249164033    6.14400404847365    8.63358128304896
C        17.49618803189036    5.71813691046769    8.72488846243332
C        18.41194741395985    5.99574022498381    7.70333093069133
C        17.96696727420439    6.69118796066919    6.57293226509410
C        16.66806869479237    7.13080923281158    6.49505620993051
C        15.75089428208019    6.88231806510925    7.52761632421178
H        15.52100878799336    5.93077099240341    9.45088547595811
H        17.82734597896530    5.17480590330276    9.59667853124441
H        18.66070808577367    6.89264035457195    5.77114549711002
H        16.34976553115850    7.67723475356815    5.61933228496247
H       -12.50018396483700   11.72259558588617    8.60202874620087
H       -14.90274916386411   11.90154968463114    8.17102553137746
C       -12.85405109375473   11.80330117284491    7.58492539133551
C       -14.20298276444411   11.90040639765576    7.34971322648221
C       -11.92910644922130   11.79199023359259    6.52876259594173
C       -14.68703371312736   12.00201425976121    6.03927375580105
C       -16.06722687765940   12.09586283363046    5.81341828093380
C       -12.42065149422207   11.90211514660819    5.22143919878771
C       -13.77041643436979   12.00394695899836    4.98048847049961
H       -11.74285866360533   11.90897407581418    4.38188711775792
H       -14.13581522036286   12.08773993681959    3.96825932851896
C        19.75586657454834    5.60294920646200    7.79248144305554
C        20.93053168785557    5.31101441600656    7.82453698708463
C       -17.26694865833375   12.18871071417468    5.67526441744054
H        25.05720197159383    5.07523891775209    5.90456013216577
C        24.43465974858410    4.87235357808862    6.76241403795366
C        24.18307414926123    4.00645601249459    8.98977355888356
H        24.61156962604983    3.53730050843820    9.86227424647017
H        22.21811428386008    4.14499770758503    9.83478074552367
C        22.29059907867452    4.95569317060130    7.85068043612745
C        23.09937846943713    5.21914360546156    6.74067692687121
H        22.66576210377201    5.69215677819553    5.87235835925480
C        24.98011461279404    4.26928717608354    7.88525969552815
H        26.02488104041538    4.00087756860647    7.89817399099749
C        22.84547460565034    4.34489084080797    8.97890636449301
H       -21.50567670481912   12.20336701888554    7.34463913546575
C       -20.86200572509470   12.28523474724731    6.48212376972397
H       -22.48024024875092   12.58295818447440    5.11251034454627
H       -19.05710352825904   12.01789139693040    7.60768825906472
C       -19.49454440619801   12.18194768741282    6.63429114093978
C       -21.41040019710037   12.49858538759411    5.22615631519257
C       -18.65940503339854   12.28756179364177    5.51769536390981
C       -20.58609466952442   12.60745938555520    4.11533119777982
C       -19.21758237044529   12.50266926992411    4.25360743579175
H       -21.01657215798739   12.77691074958604    3.14001244059267
H       -18.56714512940167   12.58794322076663    3.39593674340425
H         2.23419078371321    8.70839768929786    8.89094473744532
H         2.30906206375878   11.23778843998220   10.97811835119559
H         4.49259513866436   10.92612086952484   10.97404140894021
H         4.32033379494565   13.20132535322664    7.53269644138669
