# Supplementary material for: Molecular and supramolecular adaptation by coupled stimuli
Source: Nat Commun. 2024 Jul 7;15:5695. doi: 10.1038/s41467-024-50029-1 (PMC11228013; doi:10.1038/s41467-024-50029-1)
Supplement: Supplementary file 3 — Source Data [file 41467_2024_50029_MOESM3_ESM.zip › revision_xyz/readme.txt]

L1.xyz				- (Z)-Monomer, occurs in SI Fig. S25 as (Z) as well as in S33
L1-1+.xyz			- Protonated cis-(Z)-monomer, occurs in SI Fig. S17 as cis-Bpy-H+ as well as in SI Fig. S25 as (Z)-H+ as well as in S33
L1-1+-OPPOSITE.xyz	- Protonated trans-(Z)-monomer, occurs in SI Fig. S17 as trans-Bpy-H+
L1-EE.xyz			- (E)-Monomer, occurs in SI Fig. S25 as (E)
L1-EE-1+.xyz		- Protonated (E)-Monomer, occurs in SI Fig. S25 as (E)-H+
L2.xyz				- (Z)-Dimer, occurs in SI Fig. S33
L2-2+.xyz			- Protonated (Z)-Dimer, occurs in SI Fig. S41
L4.xyz				- (Z)-Tetramer, occurs in SI Fig. S33
L4-4+.xyz			- Pronated (Z)-Tetramer, occurs in SI Fig. S41
