# Supplementary material for: Molecular and supramolecular adaptation by coupled stimuli
Source: Nat Commun. 2024 Jul 7;15:5695. doi: 10.1038/s41467-024-50029-1 (PMC11228013; doi:10.1038/s41467-024-50029-1)
Supplement: Supplementary file 3 — Source Data [file 41467_2024_50029_MOESM3_ESM.zip › revision_xyz/xyz_files.xlsx]

## Sheet: L1
98
	energy:	-157.135851489700	gnorm:	0.000232988075	xtb:	6.4.0	(d4b70c2)
N	2.10952680192123	-1.73419366936868	1.90493444362556
C	3.34928122538080	-2.11228452852470	2.10584363095158
C	1.87889064749088	-0.63528701887310	1.18316492107230
C	4.46259886985949	-1.42026568917595	1.60774263488458
H	3.48313392003311	-3.00904691241871	2.69781296948421
C	2.91722494287819	0.12441957885468	0.63478599488745
C	4.22015339599002	-0.26877005926301	0.85030837138084
C	5.76596854707774	-1.87350360038570	1.87575237228624
H	2.67339771368278	1.00171693254744	0.05814852182773
H	5.04932312043073	0.29360026978948	0.44493239923323
N	0.24490475384748	0.81497086099272	0.21776422212117
C	-0.99546717523864	1.19812987698180	0.02890332924988
C	0.48137927577351	-0.24618672516734	0.99207283699779
C	-2.10219662153782	0.55685919501459	0.60330647478253
C	-0.55092526138862	-0.96136082973994	1.60776222299531
C	-1.85338497132845	-0.55590230276200	1.41490413124554
H	-1.13434190813678	2.06349418917957	-0.60701494696661
C	-3.40739614518301	1.02516241402437	0.37241897591478
H	-0.30237310803770	-1.81221741003337	2.22081880414271
H	-2.67789104470819	-1.08136397510083	1.87552831565935
C	6.88035236376576	-2.27061358511473	2.12590222913671
C	-4.52846734692227	1.43458645497955	0.17842574243461
C	-8.12407891782370	2.13724923875779	0.65764232138496
C	-6.84832107832962	1.67186326261241	0.88184756724281
C	-5.83244838967366	1.91488921758440	-0.04820804594201
C	-6.12403317598637	2.65397608967972	-1.19844401651174
C	-7.40020849141241	3.12382784581454	-1.41219382825539
C	-8.42973819881960	2.85676378635940	-0.50260033770875
H	-8.89081936309894	1.96389647679593	1.39732072609884
H	-6.62014915484469	1.12157242163327	1.78284153220929
H	-5.33924203820499	2.85440190183488	-1.91301284518862
H	-7.61892396783296	3.69393116345530	-2.30407988898836
C	9.26304247233398	-1.86436496450678	2.44274172301801
H	9.10444645492085	-0.81825821672892	2.22550053797311
C	10.52415935369093	-2.32671531730977	2.74376630027074
C	8.17296749020234	-2.74029131982370	2.42729983273585
H	11.35042946186225	-1.63304657175576	2.77833928830031
C	10.74028230735419	-3.67769016023547	3.03617860890664
C	8.37733467414652	-4.08829985713881	2.73699886301456
C	9.63950402134543	-4.54209953561089	3.04598460951036
H	7.53603088420916	-4.76571783817309	2.73628580810884
H	9.79007139353439	-5.58524878246358	3.28578552592957
C	12.04335544577550	-4.20477857471709	3.38962461143959
C	-9.75323993105173	3.38400916842997	-0.77087673133100
C	-10.93970436464705	2.87666745920682	-0.37195369938951
H	-9.77409225416945	4.29793284109132	-1.35463383612135
C	-12.10952198352595	3.62093742464952	-0.65332812411055
N	-13.06338707674663	4.22042995879877	-0.87058004432181
C	13.25427045916032	-3.75433031121062	2.99554491961788
H	12.02575648409863	-5.05670501855655	4.06085818140904
C	14.40169838406261	-4.35658924327544	3.56375987149315
N	15.33729080289890	-4.83433009684198	4.02513566745657
C	12.86931764739427	-2.69938574832990	0.77038323334457
C	13.17480721990246	-1.75077299679954	-0.18043014306712
C	14.16828581126448	-0.79847482574977	0.06680010969782
C	14.85521140029659	-0.82815813860165	1.28308396216941
C	14.55204938080236	-1.78479215090851	2.22816621035178
C	13.54429079422433	-2.71971220580486	1.99151347321344
H	12.10857028300436	-3.43999964712458	0.56965521092951
H	12.65284309518148	-1.73933214010585	-1.12599568510276
H	15.62901070822251	-0.09921089833430	1.47327790689392
H	15.08872495368609	-1.80733166847751	3.16619628143967
H	-12.59099628770427	2.41248550013091	1.69048694396267
H	-13.03417625029926	0.25868259451612	2.80431004600073
C	-12.08984969356722	1.51537794345293	1.35508757070878
C	-12.33846401516233	0.31180133373080	1.97999282923490
C	-11.18065346873354	1.59071730343161	0.30020630922648
C	-11.69571473579383	-0.85088957358500	1.54789039272036
C	-11.94656597051280	-2.08181547100765	2.18675569960522
C	-10.55458111580511	0.42561309214173	-0.14441721162085
C	-10.80629347163690	-0.78038115644271	0.47119899856389
H	-9.87371182419070	0.47299988636966	-0.98208662725569
H	-10.32148609941208	-1.68107868949100	0.12430811547447
C	14.48355541856907	0.17652767860450	-0.90075732802305
C	14.76360721083396	1.01611745378686	-1.72323265905152
C	-12.15968049929814	-3.13491710570596	2.73937220249741
C	16.43483175469987	3.88061580521106	-3.35081946432070
C	14.75221895397979	3.01847150288467	-4.83044341179483
H	13.63554302481793	1.33878027821799	-4.10467856131944
C	15.09665098449929	1.99758760351862	-2.68018715604980
C	16.10987933354046	2.92089958489540	-2.41264524468770
H	16.63307575495509	2.87430035784554	-1.46856154502168
C	15.75864359065627	3.93249603119894	-4.55986844836661
C	14.41873676902672	2.05422468026262	-3.89968598582580
C	-13.56039392384075	-5.62760865461398	5.07975396744740
H	-13.81548341828223	-3.52158422306828	4.77219850570666
C	-13.31502009623543	-4.42327751936012	4.45020156931109
C	-12.91412072303181	-6.77982715123006	4.65969360338767
C	-12.41292227572282	-4.36294657109161	3.38574222939100
C	-12.01748699086544	-6.72538712365908	3.60393507960422
C	-11.76429821192668	-5.52655099559041	2.96683573832372
H	-11.06672214326701	-5.47741591718530	2.14326022313466
H	-14.25917729513823	-5.67039486315066	5.90255497770240
H	-13.10928878049708	-7.71963006195558	5.15466355464981
H	-11.51407683072645	-7.62363059284633	3.27686992745652
H	14.22582040320101	3.05921876074018	-5.77302589581708
H	16.01598951783846	4.68472172302690	-5.29078122070924
H	17.21939641244477	4.59285106095938	-3.14032197929367

## Sheet: L1-1+
99
	energy:	-157.270504854389	gnorm:	0.000373666564	xtb:	6.4.0	(d4b70c2)
C	3.51469401228763	2.43134141153124	9.56079425110861
C	4.87765715004580	2.24509985064122	9.50676676424299
C	2.86315852547467	2.97498169081783	8.44711921200565
C	5.57862142408509	2.60250832889739	8.34398511443732
H	5.41367387313835	1.83059142233848	10.34691659522455
N	3.53427533176232	3.31077007880728	7.32725893684355
C	4.82748027997059	3.13393486645024	7.27566505971711
C	6.96190423862105	2.44722140861159	8.24442160585286
H	5.31436573988303	3.42196213723552	6.35366392068385
C	0.48219307529319	3.01504799282076	9.36630082897040
C	-0.82968905490768	3.33530582712091	9.13157274831621
C	1.44438206336580	3.23723504398026	8.37035715462827
C	-1.22475942085925	3.88964936542062	7.88675520264533
N	1.02609620389136	3.76325563973952	7.19661929999186
C	-0.23477538926634	4.08606531464367	6.92837960320067
H	-1.58100761023209	3.17230029270359	9.88843734370993
C	-2.55761593394690	4.22847800197662	7.64044487839715
H	-0.45943552842699	4.50113962675100	5.95762042675743
C	8.16567528621212	2.31960415177873	8.16899514033073
C	-3.72415159348666	4.51375935507164	7.47087098707032
C	-6.84696476389516	5.67085016046056	5.89243836615041
C	-5.52204263303118	5.34898301802515	6.05561987977883
C	-5.07056709202309	4.84414512454802	7.28310737089560
C	-5.98402210753332	4.68340104086383	8.33443491171768
C	-7.30915577778401	5.00236185554096	8.15994105898416
C	-7.77693174438869	5.49015264419865	6.93062169375556
H	-7.18751977587994	6.05793190560371	4.94297135851394
H	-4.82046512130386	5.48297877411385	5.24565194593859
H	-5.63559499414234	4.31135756017489	9.28609957657479
H	-7.98988768632866	4.89108633314019	8.98756071305158
C	10.25494284062620	2.56892826148118	6.94575333560177
H	9.70793851728585	2.96527601826884	6.10345562556945
C	11.62302101722784	2.44761777838431	6.88678826838533
C	9.55681774503875	2.17934102719663	8.09673860825150
H	12.13862775456428	2.73822946775643	5.98638155773181
C	12.34787371289617	1.93343983077995	7.97203861975790
C	10.26849414988873	1.64298472164205	9.17926905534087
C	11.63371252515036	1.51632922072889	9.10826997728683
H	9.73294560928473	1.33089327720951	10.06362535915203
H	12.17455246933008	1.10364519904714	9.94774510403530
C	13.78096915748090	1.78810898152887	7.98465454959538
C	-9.15089022569157	5.84408022692825	6.68156848660166
C	-10.26217064655484	5.45711088546887	7.35979579760481
H	-9.30361580649062	6.46819541713837	5.81003077267229
C	-10.22096007438885	4.51717843677335	8.41695324382038
N	-10.25044317374314	3.74757405546155	9.26804412632543
C	14.70572116270585	2.40356302904487	7.20376359807670
H	14.15840320142713	1.13289253265857	8.75996735915709
C	14.36866032833565	3.39563376961155	6.25333506981579
N	14.15958031221731	4.21625639850713	5.47843306806880
C	16.61781698596000	0.90315399405931	7.76189739320937
C	17.96827310464383	0.67410327667418	7.88906504255805
C	18.88946261712033	1.68433992368839	7.58808730698625
C	18.41789641915308	2.92263849395643	7.13824124588715
C	17.06642260979073	3.14381778660192	7.00361698115389
C	16.14113940516869	2.14466945384109	7.32763318643108
H	15.92409393958290	0.10270245375038	7.97357665871477
H	18.32929560492170	-0.28906166916274	8.21798877946124
H	19.12433612429989	3.70272989964798	6.89772465717958
H	16.71287058368679	4.10545943798670	6.66105405810054
H	-12.58417112378694	4.16834897454204	7.77275952892734
H	-14.84585205771496	4.93793022429977	7.20475014997419
C	-12.72235151832033	5.13326487950517	7.30701195445232
C	-13.99070173369663	5.55974039745348	6.98695223668231
C	-11.60509273707303	5.92625089817115	7.01841997703140
C	-14.18476790106127	6.80487312959214	6.37848796186166
C	-15.47903574981788	7.24839420693693	6.05598054319371
C	-11.80507567818236	7.17432201834277	6.41821985774585
C	-13.07185493835787	7.60848057418722	6.10392004591140
H	-10.96252336208974	7.82202884296857	6.22522688249330
H	-13.21892935327255	8.57687234733108	5.64919583578721
C	20.26870247179413	1.45402740764310	7.73205508253565
C	21.45438891619879	1.25407889748007	7.86434256201194
C	-16.59276819065846	7.63154416161525	5.78045113130692
H	25.81644462798117	2.57191472043215	7.61078237183395
C	25.10739408703634	1.79506675780128	7.85575444232081
C	24.64843138695628	-0.42975398981613	8.63884184244558
H	25.00041525435816	-1.38365788928763	9.00287363164727
H	22.57969964984801	-0.98330425572549	8.73218631713098
C	22.83542439488880	1.02342628307393	8.01780463468980
C	23.75516533699811	2.02712831049408	7.70169768135882
H	23.39705357006172	2.97912009344716	7.33812708725590
C	25.55695158556836	0.56944236898364	8.32361250717838
H	26.61539054066030	0.39285930244406	8.44240611091892
C	23.29372002562574	-0.21009777826438	8.48878955675904
H	-21.12970435731028	7.14272182146759	5.75057693944387
C	-20.27190209271285	7.74340471995397	5.48681137357177
H	-21.44326187661297	9.29630986064201	4.59216392991409
H	-18.85619461553111	6.35880678001361	6.30790097347315
C	-19.00216815855691	7.30102380465051	5.80031294477815
C	-20.44837921083858	8.95469540688635	4.83520720760844
C	-17.89045586819948	8.07685039375677	5.46098401634346
C	-19.34842113394626	9.72777687548880	4.49551231992918
C	-18.07364746585191	9.29677831621627	4.80439036523954
H	-19.48786052824365	10.67083027981661	3.98801169122403
H	-17.21176931339702	9.89346819625140	4.54349303753960
H	2.96397486927842	2.16281450098578	10.44731907544874
H	0.77770000027706	2.59558652048677	10.31336660968312
H	1.79848330034937	3.89140982914795	6.53193074037721

## Sheet: L1-1+-OPPOSITE
99
	energy:	-157.262383843585	gnorm:	0.000422801344	xtb:	6.4.0	(d4b70c2)
N	1.26425755016561	-1.49835215609454	0.85275199242096
C	2.58814330087906	-1.67950402558752	0.94532723508691
C	0.69373986004873	-0.47240174222352	0.17915866642259
C	3.46938523354637	-0.79796876334146	0.33790714112517
H	2.93842895278312	-2.53162826978380	1.50728345459913
C	1.55466127301426	0.44227900491588	-0.45542039303860
C	2.91150512297175	0.29201749601673	-0.38314084825069
C	4.85217264153583	-0.97800660044523	0.43489527561331
H	1.09590804532166	1.25617985628598	-0.99282005072300
H	3.57504390129809	0.99125026241075	-0.86706092545218
N	-1.16184157270125	0.72816916343137	-0.61119792331824
C	-2.43884684463318	0.95778695896134	-0.73505470447158
C	-0.74035020432035	-0.32127469944013	0.11478612354641
C	-3.43666117257694	0.15743397917969	-0.13837608911398
C	-1.65324974396904	-1.18097657299031	0.74990308008526
C	-3.00165792758669	-0.93863949381554	0.62298814418138
H	-2.71325915521629	1.81644503821923	-1.33271804981900
C	-4.79137336132024	0.44618875630863	-0.29898190321793
H	-1.32834005266876	-2.02675404211346	1.33921207780303
H	-3.72682264461887	-1.58043846157114	1.10034451753046
C	6.05598065981804	-1.10789234306007	0.50119901330681
C	-5.97225909153192	0.68817596549321	-0.43656462512175
C	-9.62867016285370	0.41020372190895	-0.07017247105862
C	-8.28517344232421	0.16708725566330	0.08485071179463
C	-7.33844422722176	0.95144345209530	-0.58893022635153
C	-7.77874610405699	2.00098378041192	-1.40764693417406
C	-9.12311763952478	2.24061659436485	-1.55240388395131
C	-10.08203116890109	1.44181874224156	-0.90586561013622
H	-10.33806256689915	-0.19214270893282	0.47270792361158
H	-7.94839604739637	-0.62932762396688	0.73142168904093
H	-7.05272646532411	2.61472422051154	-1.91992119671408
H	-9.45424621825852	3.04914421548928	-2.18815977015885
C	8.30959255184515	-0.34783898675012	-0.00453831189766
H	7.89820052563585	0.50076183960325	-0.53000840794984
C	9.67148789472314	-0.51417963855553	0.08073311705202
C	7.44257803641668	-1.27337072595943	0.59208128121217
H	10.31919990013693	0.21830037262962	-0.37147006362948
C	10.22269867328847	-1.60986919427576	0.76172412083633
C	7.98117938986270	-2.36406728374051	1.28933391590372
C	9.34255654857758	-2.51866581511722	1.37464355954621
H	7.31722580361831	-3.07573293808067	1.75732157751992
H	9.74888148273143	-3.36264837870780	1.91312776969784
C	11.63629819529716	-1.85164304943502	0.89300570932583
C	-11.47373541378789	1.74426529169810	-1.12034699289614
C	-12.55696002894445	0.95366088862776	-0.90476238965463
H	-11.66043836127800	2.71898111058275	-1.55372545773374
C	-12.44976362888911	-0.39444905094933	-0.48869826310032
N	-12.42724396587914	-1.49676520837522	-0.16915731981616
C	12.66700533180303	-1.32567821496023	0.18207624694452
H	11.89375458377157	-2.59132399765876	1.64093905894255
C	12.48041928224270	-0.45541888763770	-0.91736377472385
N	12.39239799104585	0.24278694328124	-1.82412291619982
C	14.48357554787058	-2.02462199234109	1.74024769074998
C	15.79430055028848	-2.36339464680006	1.98314919175874
C	16.73170171664085	-2.35879195258505	0.94338123376094
C	16.32130648460211	-1.98203723413170	-0.34016346928241
C	15.01077420908078	-1.63469917833644	-0.57638227641991
C	14.06411572619573	-1.66680727145697	0.45436197168932
H	13.78172406991148	-2.00875630539461	2.56116883540689
H	16.11224165573849	-2.63240474326188	2.97950727616359
H	17.04207124557733	-1.96740795337706	-1.14370652483380
H	14.70317127412121	-1.35253498390952	-1.57282944939568
H	-14.66758908873416	-0.57022822644273	-1.56694142372365
H	-16.97363359788637	0.16311306267414	-1.98519251958534
C	-14.92295897223169	0.47584392130759	-1.48028720641849
C	-16.21512647194465	0.88351810328835	-1.71855837949052
C	-13.92855673745981	1.40313538828873	-1.14591804737521
C	-16.55940693080329	2.23609854214254	-1.61519778189156
C	-17.87982832969783	2.65469024529492	-1.85318253284719
C	-14.27986755131383	2.75286411323080	-1.03399382360735
C	-15.57242876207759	3.16433850527185	-1.26291058193911
H	-13.53951259312283	3.48038865072116	-0.73525211949470
H	-15.83794420217906	4.20659723700555	-1.16597195315039
C	18.06523825880716	-2.72769222026332	1.19193806406067
C	19.20678820060902	-3.06052779705597	1.41359448313546
C	-19.01703801900904	3.01049502871470	-2.06229686971644
H	23.51947384042897	-3.81852898654710	0.12358290491268
C	22.78410108257789	-3.83259681626464	0.91431726620200
C	22.20205796554183	-4.26536476618275	3.20496497046243
H	22.48436615468271	-4.58820600169888	4.19615512068767
H	20.16220042354428	-3.88454245824395	3.74240692330000
C	20.53372952809322	-3.45569853915552	1.67346473641195
C	21.48721789042983	-3.43799478564696	0.65209159545094
H	21.19878409346572	-3.11424699323228	-0.33720637377042
C	23.14432083260060	-4.24687107000019	2.18772534885127
H	24.15942345768794	-4.55548451099725	2.38748319080746
C	20.90220450037834	-3.87268462052863	2.95549201662580
H	-23.38091153343071	2.15416279301786	-3.08343429045981
C	-22.62287706057723	2.88568703566617	-2.84576538475659
H	-23.97132591858523	4.54477614392147	-2.96178389517494
H	-21.05808230036873	1.43204151705467	-2.66224448127999
C	-21.32513343504672	2.47740902520255	-2.61111492743198
C	-22.95511568716259	4.23039330768754	-2.77725731790476
C	-20.34223788190268	3.42216951598544	-2.30273584407320
C	-21.98356005451699	5.17176107616194	-2.47199427021888
C	-20.68235724297607	4.77610909319224	-2.23464969595693
H	-22.24436549797618	6.21843607684837	-2.41934892242623
H	-19.91984745956186	5.50314871708375	-1.99618645084231
H	0.65168109999533	-2.16547908266785	1.31042009258329

## Sheet: L1-EE
98
	energy:	-157.135851489700	gnorm:	0.000232988075	xtb:	6.4.0	(d4b70c2)
N	2.10952680192123	-1.73419366936868	1.90493444362556
C	3.34928122538080	-2.11228452852470	2.10584363095158
C	1.87889064749088	-0.63528701887310	1.18316492107230
C	4.46259886985949	-1.42026568917595	1.60774263488458
H	3.48313392003311	-3.00904691241871	2.69781296948421
C	2.91722494287819	0.12441957885468	0.63478599488745
C	4.22015339599002	-0.26877005926301	0.85030837138084
C	5.76596854707774	-1.87350360038570	1.87575237228624
H	2.67339771368278	1.00171693254744	0.05814852182773
H	5.04932312043073	0.29360026978948	0.44493239923323
N	0.24490475384748	0.81497086099272	0.21776422212117
C	-0.99546717523864	1.19812987698180	0.02890332924988
C	0.48137927577351	-0.24618672516734	0.99207283699779
C	-2.10219662153782	0.55685919501459	0.60330647478253
C	-0.55092526138862	-0.96136082973994	1.60776222299531
C	-1.85338497132845	-0.55590230276200	1.41490413124554
H	-1.13434190813678	2.06349418917957	-0.60701494696661
C	-3.40739614518301	1.02516241402437	0.37241897591478
H	-0.30237310803770	-1.81221741003337	2.22081880414271
H	-2.67789104470819	-1.08136397510083	1.87552831565935
C	6.88035236376576	-2.27061358511473	2.12590222913671
C	-4.52846734692227	1.43458645497955	0.17842574243461
C	-8.12407891782370	2.13724923875779	0.65764232138496
C	-6.84832107832962	1.67186326261241	0.88184756724281
C	-5.83244838967366	1.91488921758440	-0.04820804594201
C	-6.12403317598637	2.65397608967972	-1.19844401651174
C	-7.40020849141241	3.12382784581454	-1.41219382825539
C	-8.42973819881960	2.85676378635940	-0.50260033770875
H	-8.89081936309894	1.96389647679593	1.39732072609884
H	-6.62014915484469	1.12157242163327	1.78284153220929
H	-5.33924203820499	2.85440190183488	-1.91301284518862
H	-7.61892396783296	3.69393116345530	-2.30407988898836
C	9.26304247233398	-1.86436496450678	2.44274172301801
H	9.10444645492085	-0.81825821672892	2.22550053797311
C	10.52415935369093	-2.32671531730977	2.74376630027074
C	8.17296749020234	-2.74029131982370	2.42729983273585
H	11.35042946186225	-1.63304657175576	2.77833928830031
C	10.74028230735419	-3.67769016023547	3.03617860890664
C	8.37733467414652	-4.08829985713881	2.73699886301456
C	9.63950402134543	-4.54209953561089	3.04598460951036
H	7.53603088420916	-4.76571783817309	2.73628580810884
H	9.79007139353439	-5.58524878246358	3.28578552592957
C	12.04335544577550	-4.20477857471709	3.38962461143959
C	-9.75323993105173	3.38400916842997	-0.77087673133100
C	-10.93970436464705	2.87666745920682	-0.37195369938951
H	-9.77409225416945	4.29793284109132	-1.35463383612135
C	-12.10952198352595	3.62093742464952	-0.65332812411055
N	-13.06338707674663	4.22042995879877	-0.87058004432181
C	13.25427045916032	-3.75433031121062	2.99554491961788
H	12.02575648409863	-5.05670501855655	4.06085818140904
C	14.40169838406261	-4.35658924327544	3.56375987149315
N	15.33729080289890	-4.83433009684198	4.02513566745657
C	12.86931764739427	-2.69938574832990	0.77038323334457
C	13.17480721990246	-1.75077299679954	-0.18043014306712
C	14.16828581126448	-0.79847482574977	0.06680010969782
C	14.85521140029659	-0.82815813860165	1.28308396216941
C	14.55204938080236	-1.78479215090851	2.22816621035178
C	13.54429079422433	-2.71971220580486	1.99151347321344
H	12.10857028300436	-3.43999964712458	0.56965521092951
H	12.65284309518148	-1.73933214010585	-1.12599568510276
H	15.62901070822251	-0.09921089833430	1.47327790689392
H	15.08872495368609	-1.80733166847751	3.16619628143967
H	-12.59099628770427	2.41248550013091	1.69048694396267
H	-13.03417625029926	0.25868259451612	2.80431004600073
C	-12.08984969356722	1.51537794345293	1.35508757070878
C	-12.33846401516233	0.31180133373080	1.97999282923490
C	-11.18065346873354	1.59071730343161	0.30020630922648
C	-11.69571473579383	-0.85088957358500	1.54789039272036
C	-11.94656597051280	-2.08181547100765	2.18675569960522
C	-10.55458111580511	0.42561309214173	-0.14441721162085
C	-10.80629347163690	-0.78038115644271	0.47119899856389
H	-9.87371182419070	0.47299988636966	-0.98208662725569
H	-10.32148609941208	-1.68107868949100	0.12430811547447
C	14.48355541856907	0.17652767860450	-0.90075732802305
C	14.76360721083396	1.01611745378686	-1.72323265905152
C	-12.15968049929814	-3.13491710570596	2.73937220249741
C	16.43483175469987	3.88061580521106	-3.35081946432070
C	14.75221895397979	3.01847150288467	-4.83044341179483
H	13.63554302481793	1.33878027821799	-4.10467856131944
C	15.09665098449929	1.99758760351862	-2.68018715604980
C	16.10987933354046	2.92089958489540	-2.41264524468770
H	16.63307575495509	2.87430035784554	-1.46856154502168
C	15.75864359065627	3.93249603119894	-4.55986844836661
C	14.41873676902672	2.05422468026262	-3.89968598582580
C	-13.56039392384075	-5.62760865461398	5.07975396744740
H	-13.81548341828223	-3.52158422306828	4.77219850570666
C	-13.31502009623543	-4.42327751936012	4.45020156931109
C	-12.91412072303181	-6.77982715123006	4.65969360338767
C	-12.41292227572282	-4.36294657109161	3.38574222939100
C	-12.01748699086544	-6.72538712365908	3.60393507960422
C	-11.76429821192668	-5.52655099559041	2.96683573832372
H	-11.06672214326701	-5.47741591718530	2.14326022313466
H	-14.25917729513823	-5.67039486315066	5.90255497770240
H	-13.10928878049708	-7.71963006195558	5.15466355464981
H	-11.51407683072645	-7.62363059284633	3.27686992745652
H	14.22582040320101	3.05921876074018	-5.77302589581708
H	16.01598951783846	4.68472172302690	-5.29078122070924
H	17.21939641244477	4.59285106095938	-3.14032197929367

## Sheet: L1-EE-1+
99
	energy:	-157.261134395482	gnorm:	0.000751205673	xtb:	6.4.0	(d4b70c2)
N	2.62063322546411	0.12587502479419	0.33871362919738
C	3.91086081625254	-0.07700906268025	0.35970151262424
C	1.79979840118388	-0.76720110062043	0.92580170893297
C	4.50625245167604	-1.20499635957154	0.96034262470953
H	4.52275486923438	0.67435734493433	-0.12096660529029
C	2.29028012230238	-1.92244489729143	1.54490566081853
C	3.64985853732429	-2.14390181391716	1.55513560204721
C	5.89354046884628	-1.36575599924983	0.95891271889932
H	1.62060496840280	-2.63242585929001	2.00189730395945
H	4.06377543975446	-3.02574023203128	2.01989225709721
N	0.14892032163775	0.71714960843406	0.13209024489369
C	-1.06608045735192	1.21660073591404	-0.06894789434131
C	0.40178307972243	-0.40741045114742	0.83883830850055
C	-2.17973758940948	0.58249665658355	0.47340034617262
C	-0.68811636968767	-1.08146768752896	1.40648562757296
C	-1.95843208404460	-0.59356458474996	1.23313991931559
H	-1.15675521184317	2.11983268821204	-0.65301160574163
C	-3.46842045539715	1.08920748316045	0.27633441737790
H	-0.52456049938404	-1.97737687258101	1.98175975893174
H	-2.80668772771329	-1.09876024952254	1.66814020435681
C	7.09935187836473	-1.49351070316074	0.96382499458305
C	-4.59607613790935	1.50559539815254	0.11937602595736
C	-8.18962458797768	2.13407725192876	0.64772252374707
C	-6.91010838691136	1.67175458364043	0.84318408498600
C	-5.89699185879763	1.98827415927388	-0.07218845806490
C	-6.19688404175297	2.80041626028737	-1.17337523261559
C	-7.48059421851971	3.25528923861527	-1.36185938416467
C	-8.50938848775254	2.91197521829396	-0.47339531950697
H	-8.95200470523271	1.90832955746271	1.37663888854917
H	-6.67349752552902	1.07244259872256	1.70960196223573
H	-5.41541366527203	3.05804130429161	-1.87256712954275
H	-7.70822824249843	3.87433549341590	-2.21721824059099
C	9.07458457906196	-2.90153535266386	1.14978635471085
H	8.43836408931583	-3.76948276989585	1.23907760753725
C	10.44201737923266	-3.03695508684051	1.18530937721713
C	8.49325237672748	-1.63749689579968	0.98153183214108
H	10.87533262754089	-4.01988055045448	1.28475177763155
C	11.27791848666719	-1.91783625911050	1.07060405991451
C	9.32088753277258	-0.51840953971380	0.82398099305927
C	10.68749956700873	-0.66322740089061	0.86270241332976
H	8.87603627793271	0.45482697343049	0.67897532374427
H	11.32076815289352	0.20447537219532	0.74874792503170
C	12.72142608967948	-2.00821293457523	1.09373405041828
C	-9.83922659752267	3.42647128965388	-0.71936298442576
C	-11.02048090484849	2.90072914649406	-0.32134163287449
H	-9.87429531657739	4.35093438602633	-1.28474037751922
C	-12.19342221507614	3.65475263690142	-0.57766757512710
N	-13.14372115122649	4.26390891402185	-0.77619151011121
C	13.48974629180249	-2.94586004499563	1.69495487800868
H	13.23596657069329	-1.22610287575310	0.54654579845321
C	14.88758969696920	-2.89004988587101	1.46567914073697
N	16.01750302423309	-2.85154311634476	1.27683159776368
C	12.13442877367354	-3.76424917802388	3.62075107295484
C	11.76581416339273	-4.76616073310279	4.48953416654573
C	12.32110176924828	-6.04539659818534	4.36941021494017
C	13.27154882240298	-6.28669730515470	3.37198602281121
C	13.64820326884314	-5.27740388220310	2.51367692808743
C	13.06656078823974	-4.01107302548802	2.60954424940089
H	11.71375308815525	-2.77458595087321	3.72773637730166
H	11.04960161013155	-4.57142501839294	5.27408568984709
H	13.71088962892828	-7.26893149007823	3.28522612768191
H	14.38564931274560	-5.46681009617316	1.74688435891102
H	-12.71942577055893	2.38228777679487	1.68129999230259
H	-13.14438539607820	0.21076598076785	2.76468057543169
C	-12.19491455774222	1.49821868139804	1.34820638028592
C	-12.43267514619939	0.28533117389876	1.95648269404612
C	-11.25908983087693	1.60212735828629	0.31673953085621
C	-11.75860540518019	-0.86248514841667	1.52754050624750
C	-11.99670486154852	-2.09917578530049	2.15573242576325
C	-10.60641412727748	0.45044564724757	-0.12990839568913
C	-10.85189494078975	-0.76591238810771	0.46579262566224
H	-9.91594999618896	0.51670893328483	-0.95870667294574
H	-10.35059906314582	-1.65586085571142	0.11488501369731
C	11.93484422180982	-7.07857480610083	5.24304139112366
C	11.60731295037398	-7.97672495806981	5.98362237431349
C	-12.19934681044822	-3.15394471912243	2.71086938633877
C	11.42312115090201	-11.32422102176606	7.53072355283935
C	9.94092031334294	-9.84088740094402	8.70334901480225
H	9.87290249022806	-7.82183907448677	7.98603185638768
C	11.23354547387997	-9.02643812159479	6.84606599541041
C	11.79256043612576	-10.29715460893354	6.68527572781524
H	12.51257740692112	-10.46363000434198	5.89753621314339
C	10.49864315263779	-11.09989325902584	8.53968215109214
C	10.30208980691408	-8.80580205411301	7.86401992086268
C	-13.56958710324370	-5.64233241301088	5.07020253111264
H	-13.83831226550385	-3.53910870641757	4.75513465613791
C	-13.33551891899472	-4.43950366916586	4.43387459826199
C	-12.92037553218338	-6.79294373507672	4.64923898109883
C	-12.44137913041614	-4.38040543763988	3.36182508954485
C	-12.03246941422323	-6.73957865638050	3.58561309454312
C	-11.78994660433101	-5.54255566483309	2.94146644953415
H	-11.10080039685226	-5.49345656342251	2.11077133283371
H	-14.26171102140988	-5.68557465721659	5.89800588620720
H	-13.10722883245084	-7.73137503783623	5.14922551528482
H	-11.52875437266673	-7.63711606397427	3.25795428140466
H	9.22214799662509	-9.66768096124375	9.49074365864584
H	10.21375169082907	-11.90580924864289	9.19915323971005
H	11.85736232076850	-12.30495938607638	7.40525838801245
H	1.00702997674200	1.15160139438439	-0.22848467587864

## Sheet: L2
196
	energy:	-314.380328367295	gnorm:	0.000088293515	xtb:	6.4.0	(d4b70c2)
N	1.47123375704363	0.93435301453208	0.77247311303759
C	2.76362897978484	0.71007584254942	0.77530279450105
C	1.00682264652566	2.01278880527626	0.13875036440523
C	3.69876387996459	1.54555930498518	0.14917704104939
H	3.09118400949530	-0.17705321425385	1.30302756246497
C	1.85338672046726	2.91168529446114	-0.51801283584566
C	3.20975967879888	2.67659275320273	-0.51522479837256
C	5.07153991788609	1.24935744765116	0.18178386785941
H	1.42241175766036	3.76661147672665	-1.01241244961845
H	3.89596668064896	3.34519925603860	-1.01445309050884
N	-0.90306065375656	3.33277267168348	-0.42175653555498
C	-2.19562294661739	3.55873001117868	-0.41574904100474
C	-0.43966866144756	2.22411860687152	0.15968490712962
C	-3.13228800397513	2.69536681356677	0.16834169156735
C	-1.28916738921338	1.29082984566729	0.76233346700437
C	-2.64588415725845	1.52755174355755	0.76741096408319
H	-2.52151008630435	4.47092941503142	-0.89937396389592
C	-4.50509152051241	2.99204274201640	0.14925956412681
H	-0.85877077240228	0.40865527126979	1.20678867694529
H	-3.33496654107952	0.83143060537448	1.22397583655634
C	6.25216214562294	0.98767268730454	0.20277753613508
C	-5.68718029991686	3.24628995711671	0.13499222537222
C	-9.32088168014713	2.74855631441646	0.52556399792528
C	-7.96510401529258	2.51778771814976	0.55068101842438
C	-7.06966898695297	3.50423516077799	0.12549661457758
C	-7.56875702299930	4.74091897801484	-0.29451280283418
C	-8.92412423668553	4.97416569712596	-0.29469270703633
C	-9.83129655671202	3.97408558128922	0.08198587305714
H	-9.99433168343524	1.98383279472702	0.87931755276962
H	-7.58050499723410	1.57137648953997	0.90072681414019
H	-6.88240059206593	5.51161647317734	-0.61159809791310
H	-9.29820552592177	5.93418752386988	-0.61955989504578
C	8.50729684359881	1.52056767212333	-0.52320599639187
H	8.10875811408646	2.34134927384446	-1.10086099947008
C	9.86048043036826	1.27448634382185	-0.51162340631338
C	7.63206848287661	0.71743267418482	0.21519039790579
H	10.51716074032441	1.91871640614532	-1.07290662317187
C	10.39192898821481	0.21767408183830	0.23826636698388
C	8.15224448846837	-0.33861145538293	0.97021736235231
C	9.50652770145287	-0.57642002811922	0.98319334041036
H	7.48055916030147	-0.95951966976246	1.54445512643616
H	9.90216222146077	-1.39605891510587	1.56597921468169
C	11.79650314312395	-0.09581824848167	0.31038991717983
C	-11.24565064204858	4.26218281560381	0.02751236751869
C	-12.25981913310021	3.37724860954203	-0.14453066917523
H	-11.49477791673796	5.31306444207822	0.09345819427959
C	-11.97955813032818	2.02296471275882	-0.44100637893615
N	-11.79011632946318	0.93262280902522	-0.74964087543600
C	12.81380388077493	0.32316357167741	-0.48252582525616
H	12.04930086916325	-0.80016954824535	1.09265795973982
C	12.62671678253590	1.14272262738751	-1.61666190313481
N	12.55855479432197	1.78566571193355	-2.56683309293295
C	14.68123252042351	-0.44564857113802	0.99241301094934
C	15.99110614782685	-0.83123092129792	1.17195677342085
C	16.87384391662913	-0.87046001238507	0.08943849321172
C	16.40694213350037	-0.51262114280524	-1.17749193805346
C	15.09690944285580	-0.12676528848432	-1.35102347753646
C	14.20741829405704	-0.09189042697677	-0.27290282491079
H	14.02395842348959	-0.39832696688987	1.84776302365527
H	16.34910196069194	-1.09716717166958	2.15569776693044
H	17.08429978491941	-0.53974268518684	-2.01820897780210
H	14.74954740580433	0.14881097102955	-2.33640186435137
H	-14.30926058807857	1.82773395252775	-0.91270417967781
H	-16.69762804521048	2.37535828693268	-0.91398102113476
C	-14.63263696573432	2.80090193978404	-0.57356044560097
C	-15.97525140822506	3.10318467706943	-0.57614208388226
C	-13.68110123278294	3.73249064613673	-0.14280061579753
C	-16.41654604421385	4.35778037200642	-0.14952705449943
C	-17.78890595332727	4.67041097329596	-0.15599361225361
C	-14.13268795067720	4.98046220093402	0.29575197164525
C	-15.47374146490517	5.29123667160576	0.28841212534815
H	-13.43245118327133	5.71637066031414	0.66072005761174
H	-15.80849620413276	6.26007084634637	0.62936849449145
C	18.21598508312006	-1.25788513507295	0.26728422524649
C	19.36988496341727	-1.58993099625991	0.40239042414386
C	-18.96913426470803	4.92910636492748	-0.16445339852009
H	23.67459334845889	-1.89995937151244	-1.08241782809184
C	22.96446376099381	-2.08416291389454	-0.28954087921488
C	22.47408178927263	-2.91366553912516	1.90785796238419
H	22.80243385040868	-3.37610130978042	2.82738569488946
H	20.43299264367759	-2.74490899361935	2.54052030746921
C	20.71956911152116	-1.96413583396914	0.56531359439636
C	21.64042302000419	-1.73053899547007	-0.45753926658223
H	21.30499615403782	-1.27013547164931	-1.37535085894021
C	23.38536304685425	-2.67336997845978	0.89170585867930
H	24.42173953545746	-2.94826595620641	1.01878904464125
C	21.14815080390487	-2.56219051333238	1.75167795620630
H	-23.35742424886688	3.71480149006718	-0.47071552553090
C	-22.63323952465740	4.50821981333626	-0.35576059441914
H	-24.11411135642536	6.05155399823606	-0.25484551180900
H	-20.94609842539615	3.18764319999697	-0.42687451816208
C	-21.28569580049319	4.20861793810757	-0.33186863823372
C	-23.05902393261897	5.82140192861101	-0.23442845213339
C	-20.34632862725810	5.23018735764860	-0.18246030870709
C	-22.13046347543014	6.83943853895689	-0.08514142568794
C	-20.78066434964800	6.55105878240754	-0.05768659597961
H	-22.46305010346602	7.86296947696543	0.01060376692820
H	-20.05097909763965	7.33937573634762	0.05696446689467
N	2.90838256838687	0.82029958503260	-3.04319154133351
C	4.17214409395780	0.47389507923198	-2.97472206150450
C	1.99305437260890	0.03668450496488	-2.46869057751533
C	4.62666816761872	-0.68138741796144	-2.32461162422759
H	4.87537188364065	1.14156210526164	-3.45627586828668
C	2.34017994793407	-1.13336959464092	-1.78580680071142
C	3.66679398992962	-1.49606726267713	-1.71290155612032
C	5.99306896938042	-1.00478032334533	-2.28838902056319
H	1.55878267420215	-1.72085862373816	-1.33271521447303
H	3.97531510560179	-2.39326292040234	-1.19547759382937
N	-0.32131999370540	-0.36206533033656	-2.04975824692741
C	-1.58601389170882	-0.02177604054060	-2.12296528199452
C	0.59565593307290	0.45346254215686	-2.57355749056203
C	-2.03949523442463	1.15840459419839	-2.72801089952231
C	0.25106898620327	1.65524128553818	-3.20046848286218
C	-1.07607526963272	2.01270464110460	-3.27734532421331
H	-2.29153574865162	-0.71630104865774	-1.68403830399993
C	-3.40820067225939	1.47175147732113	-2.76998011852851
H	1.03417976289000	2.27379045388130	-3.60691949027267
H	-1.38220297438982	2.93470680246730	-3.74993490511963
C	7.16881516237768	-1.28558911080589	-2.25772816378106
C	-4.58624658889207	1.74434519105224	-2.79610584066445
C	-7.66452591474042	3.67669604765782	-3.43112897787431
C	-6.33475934122444	3.33265487325707	-3.35917811390024
C	-5.94874201687105	2.08749786690325	-2.85234914654368
C	-6.93457272474523	1.19376421917185	-2.42196487437637
C	-8.26283920533903	1.54027801753882	-2.50190565309989
C	-8.65999396468303	2.79041835561858	-3.00078410942577
H	-7.93875090205220	4.63390608810680	-3.84326533650061
H	-5.57564213673071	4.02158237558667	-3.69876790422284
H	-6.64135489349275	0.23008000664652	-2.03238323188663
H	-9.01989352886469	0.84660139905194	-2.16478000050349
C	8.93828986743761	-2.69298717502591	-1.37389028023884
H	8.19756167966253	-3.24252559103866	-0.81222014742088
C	10.26834236173874	-3.03208215673981	-1.28443353662388
C	8.52936189847656	-1.63568894792096	-2.19275519230996
H	10.56135218295282	-3.86548260289887	-0.66550489755536
C	11.23694219098224	-2.33303668092530	-2.01405886855172
C	9.48647640932390	-0.94830998526879	-2.94531043755188
C	10.81186878166580	-1.30760120706802	-2.87009040560442
H	9.17608400897537	-0.13949298664454	-3.58957177080458
H	11.54229404906376	-0.77067428049060	-3.45771213780088
C	12.64597633395696	-2.64390500136721	-1.94777369918720
C	-10.07200925308487	3.07217641389304	-3.05592940661996
C	-10.70750714757959	4.25577923750960	-3.24131797043410
H	-10.69903675270437	2.20683609303421	-2.88274803905867
C	-10.03189945356927	5.48979389943274	-3.35783627343286
N	-9.56196887426196	6.53565443878533	-3.43671400875055
C	13.31992831655784	-3.19034515703300	-0.90448983492279
H	13.21170889840843	-2.36277060417471	-2.82621581626154
C	12.67114857742204	-3.38564264403209	0.33709832516030
N	12.19629439999717	-3.49510338327727	1.37753371332268
C	15.48914606245356	-3.54729541174348	-2.10431837058784
C	16.82853626701061	-3.86514367557821	-2.09417027195072
C	17.47368859811332	-4.18358524253429	-0.89652648623065
C	16.73556041591350	-4.17722773720939	0.28918433372000
C	15.39857279436209	-3.85138139855692	0.27377366250935
C	14.74614787512966	-3.52479899860865	-0.92061444770764
H	15.01624249233052	-3.32724721062127	-3.04931858066149
H	17.39064898401017	-3.87765806038745	-3.01656975419761
H	17.22612044375399	-4.42429250003200	1.21870549289643
H	14.84516681409335	-3.84583857920897	1.20132662744451
H	-12.17378281276840	6.41199986060483	-2.59653882820503
H	-14.61764713637199	6.64111955384656	-2.63964963325609
C	-12.78451227045824	5.57635591002969	-2.90684604898190
C	-14.15456141440656	5.70938258194402	-2.92907996692812
C	-12.17150668649167	4.37453366083434	-3.27364433892731
C	-14.95957843995106	4.64025922245892	-3.32918043065525
C	-16.36060594663965	4.77938427919797	-3.35837378750052
C	-12.98116529479113	3.31081575432979	-3.67812998575670
C	-14.35216071691296	3.43879698607592	-3.70355625804493
H	-12.53271318735760	2.38144667883330	-3.99601074041729
H	-14.96906038505922	2.61198968089573	-4.02364785439076
C	18.84230539991646	-4.51195840899455	-0.88164368240413
C	20.01648834824411	-4.79598613314389	-0.85794787570495
C	-17.56121697331146	4.91445728257285	-3.37546662850075
H	23.70700961364519	-6.49677264685065	1.21849335541293
C	23.28407571149599	-6.03164475211477	0.33987880796196
C	23.54962767778881	-5.15285760795228	-1.87773827462121
H	24.17985974804255	-4.93288940099184	-2.72733235261211
H	21.77607146627991	-4.37478658099716	-2.79618523221166
C	21.38795204326580	-5.12102477181756	-0.82497291607205
C	21.93921512825606	-5.72094416845646	0.30843033155374
H	21.30322736105968	-5.93813277746677	1.15406996804997
C	24.09208590779961	-5.74786527758963	-0.74964696756286
H	25.14395394936860	-5.99142243992156	-0.72042153334735
C	22.20570118443347	-4.83995469709852	-1.92093802547886
H	-21.33082555947443	7.48557955666231	-3.26766387758493
C	-20.89762797137418	6.49947062392585	-3.35003421079687
H	-22.79110782570895	5.51986250731792	-3.54263818561855
H	-18.87937329416958	7.20200794441203	-3.18118285448763
C	-19.52641598433408	6.34537914299467	-3.30106157237258
C	-21.71933263409621	5.39471142241157	-3.50482949429403
C	-18.96186742339399	5.07327825888276	-3.40967937470609
C	-21.16449255907247	4.12878020189189	-3.60654505174668
C	-19.79463998114101	3.96313738769310	-3.56107324983348
H	-21.80603694813410	3.26749678333110	-3.72408453418732
H	-19.35551315791810	2.97938207517793	-3.64180132634851

## Sheet: L2-2+
198
	energy:	-314.585029182775	gnorm:	0.000581885203	xtb:	6.4.0	(d4b70c2)
C	0.97941951651418	4.87301037145719	7.41859735793698
C	-0.36532369869815	5.11594174010189	7.27303767199365
C	1.87131848199936	5.40400087013013	6.47571233596251
C	-0.81478744158479	5.88422768235841	6.18599324009378
H	-1.07971763162189	4.72938120916295	7.98341474046968
N	1.44047152176081	6.13824896405599	5.42879389195030
C	0.16083505469448	6.36752874118857	5.29183879002709
C	-2.17128018173677	6.14674915044170	5.99627402071477
H	-0.12883552567004	6.96722591030430	4.43932756342161
C	4.02930666729806	4.47310202779350	7.45216482294203
C	5.38937190939663	4.37663590854817	7.34245331140009
C	3.30027475704698	5.23054504888947	6.52159486147444
C	6.07612272996456	5.03674847629203	6.28545150463350
N	3.99596244862203	5.86847570941506	5.54637484032002
C	5.31869125092448	5.79731747861219	5.40426057512828
H	5.96402291671362	3.80145014152028	8.05037008788287
C	7.45903922060825	4.90441169856950	6.16551091099580
H	5.77263241955221	6.34907689720194	4.59549976546715
C	-3.35905321281956	6.35101877082492	5.85856103744155
C	8.65811215804395	4.72300356948527	6.13437615115459
C	12.23342499537996	4.71808083969143	5.21378313859208
C	10.88694543647172	4.97953223838059	5.15529455439124
C	10.03437719344584	4.48521009949913	6.15159864712278
C	10.57644609593776	3.74152684487255	7.20990619985038
C	11.92228930409255	3.47621373564384	7.25481012511086
C	12.78163900095645	3.93600514010419	6.24567191809695
H	12.88253085501886	5.09379495277961	4.43793671291333
H	10.47752227929505	5.56643089892060	4.34724077316500
H	9.92499877071918	3.38545733856566	7.99375283291026
H	12.31823352021138	2.92779316773081	8.09242608132413
C	-5.19827032743644	7.29001692100707	4.57660449172014
H	-4.49350890104863	7.64287329242419	3.83874109680938
C	-6.54163959957522	7.53317373438783	4.42247218594152
C	-4.72713306818060	6.59224586928279	5.69684451881577
H	-6.87852401547181	8.09356041032403	3.56653537982687
C	-7.46751548126551	7.09203267191671	5.37983607504919
C	-5.64226238290158	6.15399308255635	6.66490204785394
C	-6.98181046642382	6.40832281706937	6.50865835893961
H	-5.28077199714982	5.62562040291622	7.53438870162313
H	-7.68377113158853	6.07080153779892	7.25689349467995
C	-8.88614361425949	7.31171379425979	5.29883293847615
C	14.19347343986233	3.65695824041400	6.20448608061532
C	14.87833015671591	2.67203767802404	6.84468693012831
H	14.75769438225399	4.30254058438758	5.54511090318231
C	14.22641322263894	1.72567282484668	7.66942320900103
N	13.73054569978786	0.90035008714580	8.29551560201636
C	-9.64318883890490	7.63866984071684	4.21737880246954
H	-9.40970925639918	7.13603673818294	6.22853468121894
C	-9.08704272448967	7.75204856776213	2.92156071181745
N	-8.69100029728514	7.82147791052147	1.84610326518136
C	-11.76017512788282	8.06108079108050	5.48222952514046
C	-13.12808896168667	8.19502072528043	5.51657223497070
C	-13.88305342577211	8.09209940014790	4.34159657180906
C	-13.22200127411892	7.85764507900104	3.13003967023541
C	-11.85430344921304	7.72273717283060	3.10156510031298
C	-11.09372631938331	7.80927269427627	4.27629634635918
H	-11.20250622746988	8.17341346414108	6.39890039660605
H	-13.63125059251620	8.39303689211834	6.45087117693800
H	-13.79700944515019	7.78766570866273	2.21918885028117
H	-11.35903003639275	7.54016696404320	2.15910143589835
H	16.46608119617090	1.31320696809832	8.51473589991546
H	18.86547988752005	0.86316735980886	8.28081243291509
C	16.99948268259505	1.68738842780938	7.65304700981349
C	18.34506406051695	1.43676478426526	7.52926945511325
C	16.31254814170697	2.43788405210241	6.68849938798810
C	19.05439433855212	1.91846663573093	6.42245404548951
C	20.42491659805879	1.64780236165526	6.28929806659035
C	17.02709972212712	2.91592435986295	5.58386830923331
C	18.37214750740239	2.66194640777998	5.45177354925669
H	16.51994167909218	3.46478245233341	4.80497529218049
H	18.91269365949370	3.02937922567846	4.59258052139068
C	-15.27969372718005	8.22500488830207	4.37437678483163
C	-16.48475944873980	8.34066127223068	4.39263162977860
C	21.60843171062886	1.41259220906219	6.19058337209585
H	-20.51918567977201	8.87224199800260	2.33130146082014
C	-19.96872217474473	8.76729160912680	3.25395155043808
C	-19.93717362860381	8.66348564412913	5.65552351509524
H	-20.46352659358487	8.68639001734500	6.59781793066830
H	-18.00970657247089	8.40951188065074	6.55810374971837
C	-17.88347526381768	8.48221367502895	4.41767166091173
C	-18.59814787304949	8.60964364622902	3.22246592889433
H	-18.06588211308038	8.59000114521225	2.28311444092057
C	-20.64055047797149	8.79647856284568	4.46709819470942
H	-21.71220685473005	8.92201468231430	4.48632365844987
C	-18.56621710044763	8.50897430883377	5.63797706130625
H	25.54265258018280	-0.18184032287483	7.85488641203045
C	25.01480857239217	0.27247881409594	7.02999156211847
H	26.74841094174034	0.37316437092272	5.77740755870011
H	23.13020875331570	0.30485699969089	8.05068301666793
C	23.66645437821053	0.54264657445058	7.14407139617831
C	25.69337995504464	0.58516856943142	5.86124518859647
C	22.98235565175603	1.13536770325966	6.07839934102150
C	25.01941909147660	1.17357151304070	4.80092578036073
C	23.67172386680409	1.45084853486094	4.90303748262463
H	25.55103800612471	1.41834723347433	3.89360919523601
H	23.13895866527167	1.91066971996276	4.08384810836452
N	2.05654651560582	2.23913134499036	5.33796656737592
C	3.31646184418985	1.90478546805095	5.61740653813244
C	1.69145081965005	3.03248125456695	4.29703061477103
C	4.35746391408033	2.36748333542628	4.82432596683292
H	3.49242830031311	1.25720528858617	6.46265361303306
C	2.71230111665089	3.51621479020415	3.46176708828727
C	4.01652612991285	3.19203566522420	3.71327708738524
C	5.69492144964343	2.04778718170998	5.07243494921053
H	2.45895969355966	4.13729824145122	2.61919990825495
H	4.80921255889368	3.54363253975909	3.07153278784262
N	-0.46626409128711	2.72042425478563	5.14515223825613
C	-1.76423933984567	2.87068513243854	5.12245310117184
C	0.28125487196137	3.27929345683867	4.16957364977418
C	-2.44675262500423	3.59238350618169	4.12222446990279
C	-0.30117833082852	4.02794659867846	3.13555231078627
C	-1.66657480893153	4.17939351159430	3.11100961284269
H	-2.31360612282747	2.39899456231884	5.92610212969003
C	-3.83593202368957	3.71196841356674	4.12192349238178
H	0.30826254642190	4.46876891874283	2.36404918320503
H	-2.14930603642136	4.74024160556104	2.32555022943101
C	6.87989303335724	1.81426114457587	5.19362997219488
C	-5.04196632802271	3.83833490778376	4.07790613313786
C	-8.41167099877373	4.61198864017277	2.81183242120846
C	-7.04439432434550	4.50451005905151	2.87637522858278
C	-6.43391735409316	3.97082495702227	4.02047355235413
C	-7.23688750880158	3.55225467907179	5.09008333710813
C	-8.60225191620185	3.69571150046520	5.03167235903917
C	-9.22121747196379	4.24705295411908	3.90011909819320
H	-8.87085056392714	5.01071453941780	1.91983441548686
H	-6.43332292417157	4.81519727482987	2.04280099573751
H	-6.77262065265247	3.11059022217813	5.95897663263475
H	-9.20490414066462	3.34509684395422	5.85403880526088
C	9.09225644308549	1.89265040194194	4.22606716623187
H	8.68627255840439	2.45119977371242	3.39605085487562
C	10.41907998896279	1.53813016608322	4.23538484892210
C	8.24223807016211	1.50716869868559	5.27312842714975
H	11.03762769123699	1.81303069498877	3.39781569790462
C	10.96075733319451	0.79073557937584	5.29251453937966
C	8.77560888057744	0.77953519519767	6.34605715181599
C	10.10334384876448	0.42846395107584	6.34701968086529
H	8.13061720716451	0.48297457692850	7.15985950452732
H	10.50436617532084	-0.13782669210694	7.17445218699188
C	12.32072701364921	0.32082729154642	5.33684485926299
C	-10.64797451460918	4.42118253129647	3.78567394748196
C	-11.53320698152474	4.64368414328924	4.79481724884496
H	-11.02220238432874	4.41091841754959	2.77131021384732
C	-11.04555818050147	4.85810374952666	6.10735766673568
N	-10.65311792662131	5.11139985112329	7.15613857611958
C	13.39598024001684	0.74326028220855	4.61829904462689
H	12.48787845426940	-0.47506692579295	6.04932255642926
C	13.31317305758360	1.85727594134958	3.74966931921019
N	13.31323246641517	2.79500509942110	3.08668325707470
C	15.12287823606893	-0.66184874922761	5.78215836328859
C	16.42178308418589	-1.09626996898016	5.90216953521698
C	17.39024498935382	-0.71843763505787	4.96424811704706
C	17.00541475204631	0.08189480958327	3.88224752410780
C	15.71017977856688	0.52816230890554	3.77654609054255
C	14.74208176376409	0.18407412410881	4.73210262337939
H	14.41004645743424	-0.95612089307157	6.53565230135044
H	16.70689669493105	-1.72804463112533	6.72972152796959
H	17.73930841503628	0.35550225278806	3.13958603299435
H	15.43404185980760	1.15103532329812	2.93842104280271
H	-13.31751419601482	5.07998504198663	6.73577552495624
H	-15.74554766020178	5.31382130823756	6.52949997891633
C	-13.77775075857630	5.01450011298579	5.76084126548722
C	-15.14127759710917	5.14462295629692	5.65147856362385
C	-12.97531245489066	4.78722233741490	4.63211349428858
C	-15.76075233515725	5.06085271837884	4.39866622673644
C	-17.15206766652422	5.19398172178526	4.28131743770970
C	-13.60441401900805	4.70178576329306	3.38292835857034
C	-14.96712571849081	4.83693809461718	3.26639105535205
H	-13.02587082761317	4.52530814441944	2.48959738125055
H	-15.43947407126639	4.76811369474208	2.29804796771405
C	18.72931006207966	-1.11260522568739	5.10890685173011
C	19.89690629106992	-1.40884961369897	5.22847351979610
C	-18.35324344952343	5.31573216144146	4.18810828553784
H	24.14775621138982	-1.75090380503940	3.61276162144985
C	23.46329328368556	-1.91800134548742	4.43062866316044
C	23.03875348022880	-2.71981071537164	6.65621499679458
H	23.39418725056981	-3.17568619984658	7.56808959117075
H	21.02053796458921	-2.52983889069410	7.35322114885495
C	21.24961772951885	-1.77197170980404	5.35958290447493
C	22.13933604103768	-1.54933343990007	4.30441321053329
H	21.77720511398110	-1.09519403852609	3.39403096272012
C	23.91583929803204	-2.50221234874859	5.60380950099186
H	24.95161903435311	-2.79052336514130	5.69699386124521
C	21.71144202872994	-2.36024970195777	6.54059662265535
H	-22.52276343257861	5.66682986532151	6.00262673708836
C	-21.90987170551904	5.64020681844356	5.11424250124927
H	-23.56885273388845	5.86132386279463	3.77900113025537
H	-20.07446797005289	5.40858711420036	6.19761692347632
C	-20.54203538993770	5.49637510520824	5.22818927260206
C	-22.49856797575162	5.74925221345567	3.86302434792103
C	-19.74782441613009	5.45570054473461	4.07805643846390
C	-21.71496522106601	5.71067264656605	2.71883837703696
C	-20.34656989782409	5.56396375679820	2.81899909082457
H	-22.17670719485704	5.79335141164391	1.74640126267399
H	-19.72824173690238	5.53154726981986	1.93418026773206
H	1.25370240987174	1.91145352642329	5.88238687015587
H	1.33902996363862	4.29453399855602	8.25372205967422
H	3.51339773000222	3.97522297521432	8.25613228730990
H	3.39475894068268	6.41876296868287	4.92683584327534

## Sheet: L4
392
	energy:	-628.853757054532	gnorm:	0.000407230444	xtb:	6.4.0	(d4b70c2)
N	2.73200198322334	6.70063618793190	6.27411682624404
C	4.02335609827448	6.47094719548443	6.28110918316442
C	2.25103247824094	7.64765526427209	5.46637824993311
C	4.94289937535177	7.17561541460102	5.49173242076204
H	4.36398069174973	5.69210891179659	6.95197314882805
C	3.08009101020503	8.40524317320734	4.63293040528017
C	4.43651297035516	8.17008842314066	4.64643684811526
C	6.31744649777518	6.88904989872481	5.54250875116640
H	2.63663691195030	9.15586223484456	3.99979687818875
H	5.10970055219136	8.73475201240778	4.01776248214868
N	0.32520360440839	8.83387572855619	4.69943563399065
C	-0.96528271535024	9.07115478174850	4.70237755200785
C	0.80670277702331	7.87409315263550	5.49235495893762
C	-1.88253025813554	8.37176504597951	5.49830275947372
C	-0.02317389006839	7.10864771943544	6.31823365945180
C	-1.37723566218314	7.36029006250342	6.32376814644028
H	-1.30517601597242	9.85968747629220	4.04278635153250
C	-3.25309630105195	8.67865046545672	5.46720674278103
H	0.42080546415885	6.34118468023668	6.93061600238955
H	-2.05074337517540	6.79238227685313	6.94965620963258
C	7.50082636911850	6.64080015409614	5.57571668018196
C	-4.43245589325174	8.94506531311861	5.44060708065212
C	-8.01345439871582	8.82318430287751	6.32149708009680
C	-6.66121447572606	8.57072096820062	6.32949616659102
C	-5.81125035146777	9.22287719336786	5.43082863711901
C	-6.35307265428806	10.15065179457435	4.53554768014193
C	-7.70434042227211	10.40679619829842	4.53941111101380
C	-8.56876619433153	9.73292051317002	5.41390059716560
H	-8.64605975915481	8.33307692763861	7.04429431872332
H	-6.24305205982788	7.87044156569028	7.03724259206947
H	-5.70062740114379	10.66591317389772	3.84653208103650
H	-8.11324459358821	11.12094467084944	3.83848997768724
C	9.75219474553678	7.22683486215190	4.88343338340415
H	9.34619412764287	8.06798219407089	4.34132068536767
C	11.10756737946734	6.99282152915735	4.88251602453219
C	8.88394309460001	6.38642182010733	5.58777179390214
H	11.75457661681943	7.66672488065725	4.34655930119103
C	11.65155292422155	5.90741943283813	5.58150443819552
C	9.41620233690770	5.30727584599891	6.30040652595282
C	10.77209578794792	5.07838695643280	6.29602101204415
H	8.75174177787111	4.65777833400513	6.85106306388908
H	11.17459367704954	4.23848629913849	6.84435164829151
C	13.05684322754055	5.59182304078729	5.63091168119308
C	-9.97917891168390	10.04173733515177	5.36526756969679
C	-11.01798431950748	9.25131125198953	5.73616876142342
H	-10.20581424461793	11.01674146091043	4.95473890064894
C	-10.78795329562471	7.90888503672095	6.11962862476150
N	-10.64279341763786	6.79725269753095	6.37076536177527
C	14.08302345560754	6.08690830345245	4.89292799681140
H	13.30312166240545	4.81820096996106	6.34667386195502
C	13.89409533832521	7.01468676695841	3.84450976830159
N	13.81877630816453	7.75196730595956	2.96625097888777
C	15.92944205014698	5.06984156030853	6.25140501522943
C	17.23989065312134	4.66787969727024	6.38627456157717
C	18.15325722261363	4.86040661878879	5.34655329717536
C	17.71463443166113	5.47137970032445	4.16924480892591
C	16.40171884906398	5.86264657191252	4.03621672023270
C	15.47868667941902	5.66340436000760	5.06888455224145
H	15.25419776357070	4.93174013607540	7.08190803128213
H	17.57344227894034	4.20766887964368	7.30471238729346
H	18.41589317338457	5.63186852645322	3.36382569750987
H	16.07854682957075	6.32564054328782	3.11526936735161
H	-13.11665854750356	7.77372780635184	6.49005299044182
H	-15.49020667345776	8.37064271723079	6.42957347267234
C	-13.41028589880264	8.74732851156487	6.12611706026339
C	-14.74549051516335	9.07821631031375	6.09737504891016
C	-12.42834305432150	9.64759089719115	5.69485038746189
C	-15.15201536040538	10.32965077872864	5.62893717700902
C	-16.51855609143540	10.66291857868823	5.58719687418476
C	-12.84448757270850	10.90155387957351	5.23827787225533
C	-14.17906819073032	11.23768142638499	5.20421282633626
H	-12.12283344113123	11.62889361190043	4.89953613181093
H	-14.48440695706759	12.20995050358368	4.84582231650212
C	19.49540995008078	4.45365088064994	5.47341543695504
C	20.65118196671027	4.10996857997467	5.55362495057258
C	-17.69579405769674	10.93291247844394	5.55400965655810
H	24.97541590787548	4.15202169209092	4.09462127859502
C	24.25994778014704	3.80671136330430	4.82659071557956
C	23.76028935980751	2.55881833156265	6.81381072027586
H	24.08673015893097	1.93177068838755	7.63086235368464
H	21.70983678889960	2.57157749952642	7.43903138834881
C	22.00396669569533	3.72584543821178	5.65762522199239
C	22.93193308470059	4.16647547606856	4.71213261302623
H	22.59835145082109	4.79127696406706	3.89659753301212
C	24.67848419196671	3.00596518935795	5.87699144333734
H	25.71823235842742	2.72791569573285	5.96325044838829
C	22.43016319308338	2.91409806392052	6.71033378421262
H	-22.05815713545191	10.04032206647455	6.54904239798887
C	-21.34345276691321	10.69906373152888	6.07748628554514
H	-22.83373108132720	12.07919687773203	5.39951189456341
H	-19.64963412635054	9.50317211900656	6.62206574203334
C	-19.99751546621736	10.39484914441839	6.12156051117588
C	-21.77988140933597	11.84472527465235	5.43137894114529
C	-19.07019368439595	11.24363636478952	5.51496953389578
C	-20.86321212706632	12.69119811386560	4.82790319680045
C	-19.51491092460864	12.39751113823016	4.86701119909000
H	-21.20397645397222	13.58516265371667	4.32571535637435
H	-18.79451248791818	13.05202627092528	4.39830670132371
N	4.00138901099698	6.01973098768476	2.40307572640930
C	5.29080990596484	5.77647689859555	2.41855995915741
C	3.19834362574570	5.28456823879376	3.17463917069496
C	5.88493293211486	4.78089817473340	3.20429660182961
H	5.89997939802962	6.39994415615690	1.77636202579077
C	3.68847809014197	4.26767237520866	4.00008824343471
C	5.04171383109276	4.01309820584893	4.01527053851112
C	7.27162837025035	4.56477286011645	3.17259770627895
H	2.99009039947580	3.71069665608735	4.60241650703809
H	5.46066588947911	3.23546435566356	4.63745822943851
N	0.97089670697409	4.84783319746211	3.90153737221028
C	-0.31760882368038	5.08857067460091	3.88699646558346
C	1.76934149382291	5.58408453893180	3.12748919431023
C	-0.91432712504379	6.08391876639064	3.10127367331535
C	1.27768823644323	6.60085824138265	2.30334373728595
C	-0.07452810045182	6.85505363982853	2.28992487597160
H	-0.92538830006439	4.46505126302233	4.53076672771490
C	-2.30158994894865	6.29829506224291	3.13424904632991
H	1.97046925233806	7.16177950505672	1.69872425754200
H	-0.49334371566804	7.63363857946106	1.66943562174633
C	8.46701213979120	4.38694409942418	3.14288054644266
C	-3.49592786508317	6.48610422353250	3.16710559454052
C	-6.77611584575539	7.94859605604071	2.32937902754336
C	-5.42410809672200	7.69943698305165	2.33191766686814
C	-4.87880872895058	6.73377713969533	3.18294780507894
C	-5.72988162488617	6.03048668876165	4.04097107544945
C	-7.08059097096092	6.28443867870665	4.03453435174217
C	-7.64163241663708	7.24118868743883	3.17368143380357
H	-7.16747925069608	8.69294860499353	1.65768004895281
H	-4.76882138900962	8.24677544492083	1.67113267718106
H	-5.31390469886019	5.28898899650403	4.70706181799263
H	-7.73059171673558	5.73823811657568	4.70330732080868
C	10.36816802240871	3.07458449557386	3.87679895590234
H	9.69656275435331	2.46405008459263	4.46166825276052
C	11.71568895184202	2.80249318746620	3.85801434313080
C	9.84910380342418	4.13168397287660	3.12447106636925
H	12.09008541831464	1.96078523123997	4.41822168939411
C	12.59540635739819	3.57824055593145	3.09430107821154
C	10.71694170047748	4.90305052535537	2.34593592984982
C	12.06193622387474	4.61832831960054	2.32102113346024
H	10.32050717781162	5.71673007834388	1.75761483960196
H	12.72349948655866	5.21629659924138	1.71167024376425
C	14.01574291406642	3.32553414305113	3.03069482764815
C	-9.06965759761594	7.41755092213046	3.21618993491490
C	-9.86373653275174	8.26638807017624	2.51603986702762
H	-9.56637372860397	6.77255190786218	3.92951659811315
C	-9.36664223116993	9.20574278344634	1.58711995387064
N	-9.05839781038070	9.99946934457112	0.81482887620205
C	14.78925888537832	2.72438824451241	3.96957996035792
H	14.49510330950152	3.68952340590870	2.13178878566534
C	14.24484153929283	2.39700642617771	5.23347196770865
N	13.85715012819292	2.18153027723649	6.29343388691415
C	16.95275842038843	2.80794283411576	2.69663362342992
C	18.29479615800270	2.51486943837580	2.59794337493395
C	18.95277518229823	1.83992177192123	3.62754695134937
C	18.22447312277781	1.46212539625756	4.75792758228954
C	16.88591045782862	1.75949579114312	4.85240137627172
C	16.21808056739445	2.43852705333918	3.82598795470398
H	16.47694130302761	3.33159883521230	1.88182763389251
H	18.84999355064215	2.80810851583299	1.71920917660984
H	18.72684945568002	0.93943161938737	5.55786660769490
H	16.34031776186671	1.46038291364663	5.73522488383341
H	-11.46982713963742	10.32431327697029	1.92406225572946
H	-13.91203573375360	10.43894486509142	2.10092488229133
C	-12.01887944649040	9.46889286830287	2.29046143020058
C	-13.38848272987778	9.54031091365802	2.39153615946521
C	-11.32546055689606	8.31166627820181	2.66054481498540
C	-14.11981884847589	8.44989490026962	2.86911961264538
C	-15.52185067290521	8.54747884057750	2.94778808168882
C	-12.06276853051404	7.22421500499964	3.13508566882340
C	-13.43467809909241	7.29271602578760	3.24472529102390
H	-11.56248178253632	6.30666858174806	3.40616901594080
H	-13.99128236404251	6.44250370676877	3.60993287110441
C	20.32548266830258	1.54156426301776	3.55780961451069
C	21.50244017895017	1.26912009747727	3.56348098897726
C	-16.71905565608204	8.70908927703418	2.97537308711170
H	25.12772210505133	-0.76403856992887	5.43176292267310
C	24.73385118309306	-0.14916881117160	4.63556751116006
C	25.07436140166942	1.11822041281786	2.62683271351630
H	25.73491292253168	1.49168380353343	1.85744518506982
H	23.32911339479195	2.04550844675784	1.79710629013958
C	22.87481538987981	0.95148736540920	3.58180270343125
C	23.38860702916790	0.15793751979981	4.60798138156418
H	22.72237366976725	-0.20998388809816	5.37408283438733
C	25.57945920834357	0.32937618748718	3.64809730734235
H	26.63214650497849	0.08841890324907	3.67394590111138
C	23.73051165016861	1.43005672904243	2.58890803503586
H	-20.44747042183047	11.12392435595360	1.95278417670673
C	-20.02708122037052	10.24653078809421	2.42160551499621
H	-21.92653813697447	9.49415840047092	3.05669048224083
H	-18.00556993070073	10.75142131413345	1.91917408911052
C	-18.66228602929815	10.04213382755475	2.40079250061555
C	-20.85971603568783	9.33020087612927	3.04191498363594
C	-18.11407064574693	8.90856419453074	3.00326347487406
C	-20.32121566925840	8.20412077521558	3.64347695980515
C	-18.95776601759901	7.98868451261486	3.62648377098842
H	-20.97179366443360	7.49042708503030	4.12789945039177
H	-18.53177749078165	7.11217629791315	4.09273012431170
N	1.96879568728913	2.48188793844905	1.57473310127217
C	3.23937041555374	2.16869941600593	1.65057405787753
C	1.60155637327909	3.48071522997721	0.77080395731266
C	4.24674193403127	2.82387054184757	0.92925253857122
H	3.48917195138768	1.35208666979378	2.31641875575742
C	2.52583255921859	4.20354236850974	0.01055217528847
C	3.85930337152548	3.87273912124512	0.08791664798441
C	5.59022556144981	2.43270260056378	1.04605844231501
H	2.17095469363857	5.00193998846628	-0.61937084783957
H	4.60380784059455	4.40434755294234	-0.48628687672953
N	-0.19866566515285	4.78793198148128	-0.09483037551880
C	-1.47265064923549	5.09269658340907	-0.17487476004488
C	0.17559696259487	3.79243631198752	0.71107246176189
C	-2.47733704832044	4.42964709372925	0.54094193803306
C	-0.74652902897708	3.06527813848396	1.47051142254274
C	-2.08299555928979	3.38574564570967	1.38541173396276
H	-1.72562433618711	5.90643085094901	-0.84275647626532
C	-3.82519053035507	4.80076925122087	0.41284944821610
H	-0.38283694359776	2.27154992338204	2.10176534676690
H	-2.82743818469827	2.84888303505129	1.95544975274593
C	6.74527439903897	2.08745183836814	1.14352856460052
C	-4.98570462463625	5.11830036842041	0.29504983353564
C	-8.61331313053587	5.14356580664768	0.93848338157186
C	-7.28134525611830	4.81029344933617	1.00818978382695
C	-6.34515312276158	5.46355243449052	0.20206354829121
C	-6.77992306364362	6.46737850473295	-0.66816936727593
C	-8.11179505476081	6.80488265794068	-0.72514657826178
C	-9.06165564872915	6.13458383170474	0.05762134907473
H	-9.31335380708243	4.65160465875220	1.59444477750494
H	-6.94461667654047	4.05041700857760	1.69747131297441
H	-6.06018658185725	6.98100342357682	-1.28745052443625
H	-8.43691449337019	7.58516420501874	-1.39733474111766
C	9.06842003541500	2.41401806824076	0.52033683915976
H	8.76720395748483	3.25186953454586	-0.09031360449183
C	10.39317060450869	2.05509692394843	0.59944594630624
C	8.09452757419390	1.70521913074058	1.22976156594183
H	11.12138803565121	2.62398042894225	0.04744885351014
C	10.80196601142388	0.97621480233496	1.39395836857427
C	8.48775351984838	0.61767093854684	2.01586399110126
C	9.81354917394947	0.26336348001270	2.09096074327296
H	7.73911547123297	0.06104813931955	2.56014592146954
H	10.10827341459214	-0.58071637083695	2.69819994063382
C	12.16721414304807	0.54851420177910	1.55272529515180
C	-10.44742988383953	6.52765055084822	-0.04635163346739
C	-11.54102747285552	5.77688080804158	0.23883018233601
H	-10.60118616737190	7.53162731370099	-0.41908306148105
C	-11.39880448360495	4.40675923415121	0.56056046134473
N	-11.33026451532500	3.27668428165698	0.75678768174385
C	13.30204834456667	1.03380762012341	0.98959796213468
H	12.28442813899584	-0.29933999212895	2.21549525700563
C	13.32024730580517	2.10030569220708	0.06546823042910
N	13.43982087329223	2.96074162608698	-0.68755398026661
C	14.93538601142919	-0.18199167137204	2.45660046408531
C	16.20356836978287	-0.66389012177156	2.69851379253680
C	17.22251662532206	-0.48141573737509	1.76150393267146
C	16.93003548766948	0.18480975064020	0.56870847039718
C	15.66187517332107	0.66064127002353	0.33089779871421
C	14.63794266546446	0.48818328083317	1.26799736458466
H	14.17312517679923	-0.31221256557677	3.21022453302323
H	16.42099887936595	-1.17436683547150	3.62488639361355
H	17.71287120176111	0.32519607920476	-0.16175716715029
H	15.45258614841178	1.17158287944610	-0.59795443162341
H	-13.71666644890895	4.40687524471242	0.95013793563346
H	-16.05725391927897	5.12212667023596	0.85883151825218
C	-13.95734927897089	5.39390635682068	0.58357628564142
C	-15.27258276791312	5.79035430183204	0.53751116724697
C	-12.92663732762366	6.24554749686130	0.16787296660667
C	-15.61008012855719	7.06086371322641	0.06555159178601
C	-16.96367613686596	7.43881195887874	0.00756562712200
C	-13.27230514029071	7.51707336177954	-0.29588632498811
C	-14.58880925777252	7.91866553236926	-0.34640778640126
H	-12.50901547997994	8.20427058458019	-0.62709753938416
H	-14.84093709602448	8.90409716373509	-0.70941627524184
C	18.53457195217040	-0.93821585838081	1.98773657065172
C	19.68427568537060	-1.28832962652110	2.11305124698990
C	-18.14311040179248	7.69759481188471	-0.03059578816544
H	24.01801617711618	-1.35056278343772	0.70056262004925
C	23.29021878673066	-1.67126895482712	1.43118545945482
C	22.75046288634118	-2.88218608508612	3.42951078519499
H	23.05833144146769	-3.50676611996247	4.25557081308922
H	20.69729485615191	-2.81489054769934	4.04293146157674
C	21.02768080430799	-1.69254318113234	2.24865925145941
C	21.97179853382307	-1.28282250083096	1.30567662351872
H	21.65641232793019	-0.65938952559587	0.48214331903169
C	23.68360715705697	-2.47004097390821	2.49181988222166
H	24.71561723132707	-2.77218295228624	2.58601029590072
C	21.42952660547594	-2.49807036612273	3.31453898502598
H	-22.48529243018730	6.70407865018033	0.93075281252603
C	-21.78344521005338	7.38590035451835	0.47286046928461
H	-23.30095322363847	8.74279947335987	-0.19099956273071
H	-20.06549659947440	6.21940757133700	1.00487977033318
C	-20.43181192765740	7.11030819309467	0.51675789674303
C	-22.24218373266515	8.53127538595908	-0.15705302010595
C	-19.52112382163825	7.98763794693556	-0.07288478521407
C	-21.34199171025549	9.40565048024972	-0.74483277503221
C	-19.98820275383813	9.14047654652502	-0.70521835037420
H	-21.70087108657034	10.29832728373102	-1.23686198937918
H	-19.28011234807440	9.81633665962999	-1.16202431295630
N	3.45120850197197	1.77032055379955	-2.21357200340121
C	4.71730591862599	1.43407363507105	-2.13594940076061
C	2.55641428165308	1.08242154017889	-1.50112588827850
C	5.19454498194241	0.38212553212487	-1.34282245216639
H	5.40277638085456	2.02166105999362	-2.73362468897126
C	2.92800938114825	0.02309640485016	-0.66649829042200
C	4.25608195158547	-0.33199884706466	-0.58822247967840
C	6.55990694823101	0.05393608756217	-1.30923475117173
H	2.16236586862220	-0.48915252835301	-0.10750957919021
H	4.58309128302117	-1.14660612615928	0.04211022247460
N	0.26265049314520	0.77220528472859	-0.92654613137226
C	-1.00628177633359	1.09051701143892	-1.01684856179080
C	1.15434929544340	1.47760226115052	-1.62513257839600
C	-1.49165984592957	2.13065961782616	-1.82181460311264
C	0.77836346394113	2.54124811652745	-2.45154038827023
C	-0.55481071389531	2.86978060472383	-2.55353855493133
H	-1.69026377002283	0.48981140967976	-0.43036297163334
C	-2.86551592901530	2.41710930353193	-1.88371399863759
H	1.54194396389767	3.07771341969992	-2.99016701843215
H	-0.88520838878493	3.68355888736863	-3.18270098500998
C	7.73316959264621	-0.23739012397489	-1.27742193952659
C	-4.04871410051129	2.66361981769410	-1.93062682511267
C	-7.21138444893241	4.20220580021277	-3.04925002496477
C	-5.87290188516268	3.90042912877876	-2.95194210109599
C	-5.41903672499668	2.96774239829189	-2.01397105522700
C	-6.34830131524868	2.34081872441172	-1.17765287839182
C	-7.68489944439203	2.64605377862898	-1.27985291060738
C	-8.15083884598398	3.58795151867006	-2.21104980090909
H	-7.53568224169077	4.90907748904463	-3.79438593961893
H	-5.15949940169796	4.37905831533877	-3.60632451521691
H	-6.00410176351780	1.61659602160060	-0.45405817878848
H	-8.39605208290845	2.16068821500768	-0.62658347331462
C	9.45853213564011	-1.73833567293288	-0.46847442835391
H	8.69388345539181	-2.32250774718473	0.02159482478841
C	10.77981290081267	-2.10896539323205	-0.37544802397733
C	9.08761774419204	-0.60897046191958	-1.20505666057157
H	11.04064874246370	-3.00150977377588	0.17069153726636
C	11.78063765447396	-1.36423575998944	-1.01057517178850
C	10.07730507042632	0.12794883141514	-1.86308184424566
C	11.39574546243898	-0.25397363883936	-1.77543545418647
H	9.79620089552758	0.99426716967536	-2.44305303796500
H	12.15348569234843	0.32644305667876	-2.28285340563556
C	13.18133511278438	-1.71234114551851	-0.94928190789586
C	-9.56915145776191	3.83894732449812	-2.25353538734949
C	-10.25790018818911	4.82152967640957	-2.88880724519046
H	-10.14878735285282	3.14621694258316	-1.65760149060744
C	-9.61651415072730	5.86199737273461	-3.59748025010537
N	-9.16460747949344	6.75010041675972	-4.16989857216849
C	13.82519285807604	-2.38898978642765	0.03522513875537
H	13.76638225983986	-1.35471603910894	-1.78610936688834
C	13.14373174681563	-2.71906166233589	1.23062695929720
N	12.63914911106182	-2.93993862204668	2.23883648916172
C	16.08075033791337	-2.44825313342768	-1.06559298454808
C	17.41303350699754	-2.79466929156061	-1.05021872469087
C	17.96156457745849	-3.46114919071779	0.04816368476891
C	17.13199507235849	-3.77729062421279	1.12649737028920
C	15.80218781342297	-3.42500993686587	1.10660951066094
C	15.24520168580762	-2.74936205355964	0.01390552314616
H	15.69264136942032	-1.93657803806371	-1.93286034988388
H	18.04618216282582	-2.55253770926228	-1.89132795591064
H	17.54669679911009	-4.29462392266763	1.97856194028703
H	15.17799461763332	-3.67618483120556	1.95147098280696
H	-11.72197295726007	6.98962115060968	-3.48452758117978
H	-14.15845155705310	7.23420225034269	-3.41894075784772
C	-12.33312318315482	6.14900477041767	-3.19016984657585
C	-13.70140173380605	6.29308122142837	-3.15136077338605
C	-11.72151124669313	4.93774250682690	-2.84743768293693
C	-14.51272230731704	5.22526101886470	-2.76042486439562
C	-15.91085473205361	5.38292418750707	-2.70579070005777
C	-12.54207106121195	3.86613378519742	-2.48247602110048
C	-13.91083241100558	4.00825885324751	-2.43035863490836
H	-12.11102850986973	2.90565732474250	-2.24578083387735
H	-14.53116713894155	3.17287829084158	-2.14071170070650
C	19.32426572362701	-3.81108769867312	0.07463095108135
C	20.49260964711367	-4.11641958422833	0.11537098796114
C	-17.10716795758454	5.54730514141704	-2.65973024022787
H	24.02466587427050	-6.25762770535010	2.05320029498166
C	23.66394568089810	-5.62541074512775	1.25487775576105
C	24.08084212160944	-4.34917191174899	-0.73465633353280
H	24.76677780848458	-3.98694028009621	-1.48680912388909
H	22.37789123336685	-3.37322553346201	-1.59598928155849
C	21.85601390693385	-4.47014079550329	0.16962812110464
C	22.32693691896331	-5.28572788882986	1.19991743068878
H	21.63543724236535	-5.64452030618404	1.94806874985339
C	24.54341345418984	-5.15849769943923	0.29099682711618
H	25.58866717711645	-5.42659143147856	0.33770435422218
C	22.74571170959427	-4.00433601446451	-0.80010875658355
H	-20.89400713786852	7.87764193049354	-3.68840384830442
C	-20.45161780287079	7.01390563475395	-3.21392354691250
H	-22.33231865725890	6.21270423234805	-2.57896905075619
H	-18.44380590142702	7.57109170509065	-3.71735850606131
C	-19.08130853335006	6.84642228224890	-3.23239427746289
C	-21.26103217845275	6.07828980223115	-2.59012421594004
C	-18.50492629289283	5.72984471783351	-2.62396942732134
C	-20.69379526808886	4.97198683888762	-1.97769741080820
C	-19.32487915419724	4.79315511713693	-1.99223763402971
H	-21.32535161178669	4.24416377847300	-1.48906421447575
H	-18.87650065771237	3.93136775479622	-1.51949689610589

## Sheet: L4-4+
396
	energy:	-629.106456185400	gnorm:	0.000977024206	xtb:	6.4.0	(d4b70c2)
C	1.25257015697001	6.09235856754554	7.21066399649903
C	-0.09447628364047	6.32205555098236	7.11017099620169
C	2.10701396117609	6.57298598096982	6.20204715810778
C	-0.59497631492882	7.03277454101018	6.00353871193927
H	-0.77894282301726	5.96587793469202	7.86438510649722
N	1.62674356061320	7.26128763124525	5.14093756595532
C	0.33889336646458	7.47564953269926	5.05044500651706
C	-1.96433888643887	7.26567544231630	5.87461843422107
H	0.00889873441913	8.03015376156463	4.18160366256913
C	4.28798425917685	5.70713493182940	7.16706953134252
C	5.63944017337674	5.58936891694080	7.02569065267412
C	3.52524809877631	6.38448811761390	6.19877735930558
C	6.29808727230922	6.15659125296142	5.89049219297304
N	4.19542911476016	6.91921405186531	5.13343455198331
C	5.51852972075586	6.82394238286709	4.96361568487545
H	6.23602139918796	5.06912706347807	7.75629929496455
C	7.67673823691932	6.00158820514952	5.76007162773221
H	5.94532468610383	7.27774395106968	4.08269161031130
C	-3.16645570332977	7.41907716103922	5.83241561935204
C	8.87158218330332	5.79260991699961	5.75132265957637
C	12.47719711030250	5.63103337067073	4.95334471684254
C	11.14884540602695	5.96054225645131	4.84960981436596
C	10.23490965541226	5.49606819821976	5.80424469454733
C	10.70077889484083	4.70668817139608	6.86497622224525
C	12.02783290713172	4.37261962825391	6.95463587283115
C	12.95311162154305	4.81433276965964	5.99562412733687
H	13.17093048396919	5.98653789190051	4.20697351346934
H	10.80045662713386	6.57521701389655	4.03377698200355
H	10.00057608884505	4.35832440574220	7.60939191122829
H	12.35306495478406	3.76872313053717	7.78282693178835
C	-5.17259731993697	8.20941895684104	4.70006422265248
H	-4.56403208150830	8.58057930201175	3.88938393586346
C	-6.53799015484705	8.35920064444294	4.66436499141543
C	-4.55575917947794	7.57544704917057	5.78436464611406
H	-6.98407662103006	8.85093906857023	3.81781256861391
C	-7.34501834371671	7.89066295086876	5.71182929342853
C	-5.35163446452556	7.08780893736993	6.83033755251795
C	-6.71425251416310	7.24290713377575	6.78874514863715
H	-4.88105033047421	6.59012352872022	7.66502571569434
H	-7.32083137561944	6.86147785433169	7.59680517232017
C	-8.77583166988960	8.01818784553841	5.76844187013149
C	14.35236429284536	4.48379027979359	6.00002999769537
C	15.03345047388909	3.60667869677673	6.78772730281539
H	14.92778757177921	5.00440136914105	5.24649347016790
C	14.39319671509892	2.83882184874572	7.78781525006644
N	13.91452908342843	2.16893678839700	8.58853476753759
C	-9.63563970021030	8.57307210821550	4.87466739028756
H	-9.21834895981926	7.58313045642614	6.65462983284677
C	-9.21707173244730	9.15750407687658	3.65763168619020
N	-8.95524493461065	9.67279310742147	2.66523302800898
C	-11.66538291439486	8.58467532872976	6.34649068247801
C	-13.03214126903832	8.63409743675342	6.50051504445386
C	-13.86953920304299	8.72993239528095	5.38393345500549
C	-13.29486219927525	8.76651090601889	4.10780052563652
C	-11.92984608524256	8.71719144502328	3.95965570484007
C	-11.08567252100325	8.61870409407300	5.07362653215789
H	-11.04068306469788	8.53818883532608	7.22556791978308
H	-13.46759779866109	8.61180625592743	7.48785302850955
H	-13.93656750071284	8.83823448291813	3.24299035688767
H	-11.50227749805937	8.74240768959882	2.96785184572037
H	16.59410880078055	2.44806491328202	8.61986696303916
H	18.98274077591661	1.93041892132010	8.45780581338053
C	17.13575404684414	2.70357220908809	7.72122797594141
C	18.47511192103544	2.41477901536964	7.63817306098129
C	16.46217127660772	3.33450388083149	6.66417010342098
C	19.19812287968619	2.73908482662810	6.48338927976892
C	20.55963874431423	2.41575491762507	6.40378792836441
C	17.19155501555908	3.65783315817554	5.51370840699602
C	18.53253167735712	3.36655402335235	5.42365167824588
H	16.69835445472458	4.11137142412266	4.66765373943626
H	19.08207233521897	3.61071322150059	4.52736673879934
C	-15.26579525571185	8.79395551499816	5.51301141213549
C	-16.47326838940374	8.86591685742910	5.55754714250870
C	21.73327942985003	2.11806319284862	6.38426561539839
H	-20.52871614302017	9.35209468065115	3.53747726747977
C	-19.97456884488017	9.19351700500660	4.44984217739913
C	-19.94110851064847	8.84904297368333	6.82817353725327
H	-20.47055500544515	8.73876550925604	7.76226555798956
H	-18.00331216736969	8.62925455419476	7.71783924848718
C	-17.87728711560293	8.92804521179410	5.59803487004548
C	-18.59666678251119	9.13266204577371	4.41645238732987
H	-18.06157504272351	9.24115467536131	3.48500650170343
C	-20.64947189578273	9.05303073310043	5.65290964771449
H	-21.72712237281511	9.09846334702334	5.67377989143772
C	-18.56290488617220	8.78755316159935	6.80799057599761
H	25.44548763837986	0.33771637510585	8.33318947001989
C	25.00184557062785	0.80582901365228	7.46775757257254
H	26.81556197673223	0.77199422785989	6.33058742609205
H	23.05848317450648	0.97173660970091	8.35747308677807
C	23.66833794477731	1.15890844140886	7.48641480783890
C	25.77307351816908	1.05073525181290	6.34096729817459
C	23.09199259895746	1.76235439917558	6.36436738056345
C	25.20691020065007	1.65234364797316	5.22615808315597
C	23.87444358375206	2.00920881974756	5.23177550024587
H	25.81036471316345	1.84061147812342	4.35114438927357
H	23.42352233223852	2.47604810701614	4.36884317814458
N	2.13345099471973	3.24329947279380	5.36876989425808
C	3.39101131703735	2.90275946493054	5.64439039328101
C	1.76208453134965	3.98547126412897	4.29546560721836
C	4.42683986456640	3.30642161762933	4.81042062424725
H	3.57191850672127	2.29635966360766	6.51877485374618
C	2.77360216345927	4.40118064731164	3.41403856207174
C	4.07769323316797	4.06873525684963	3.66032008712067
C	5.76184633723423	2.97911287514690	5.06164207321521
H	2.51365642227581	4.97337702866972	2.53937394222218
H	4.86283932536181	4.36580983188475	2.98256214545611
N	-0.38162320935318	3.75592042209701	5.20353900216222
C	-1.67868635887263	3.91484657845276	5.19693138012126
C	0.35125809874830	4.24990617701394	4.18370281797051
C	-2.37483463013540	4.58828656672007	4.17214380530660
C	-0.24397426172410	4.94866216743660	3.12360824615780
C	-1.60890881960234	5.11520392862610	3.11876484484422
H	-2.21587445187546	3.49178940150998	6.03503955246880
C	-3.76394755333015	4.71569507612492	4.19615590787268
H	0.35321944729184	5.33733069045600	2.31527382818828
H	-2.10105914003054	5.63726873777911	2.31265829771441
C	6.93962608184393	2.71638694955455	5.19400339531406
C	-4.97128264762717	4.83632527304498	4.18180692398376
C	-8.39015912263108	5.70985119717664	3.11432718968929
C	-7.02009606500262	5.61183702778315	3.12108557145947
C	-6.36630390533761	4.95695034408148	4.17499397176467
C	-7.12985872967090	4.40717826830828	5.21366326710264
C	-8.49929264478824	4.52360914281476	5.20778736249477
C	-9.16192613844332	5.19184033439994	4.16761428676734
H	-8.88364418093902	6.21127021126211	2.29446369383174
H	-6.43886307674490	6.02426215331718	2.31027620093135
H	-6.63283074815354	3.87709593690937	6.01198193907612
H	-9.07028733817450	4.05979121414834	5.99590318016485
C	9.17757431871623	2.72087438512057	4.27214165499650
H	8.80785346596650	3.27721516435563	3.42404970144332
C	10.49514175776628	2.33638859921071	4.32289758732162
C	8.29117208783578	2.37288784291495	5.30219681820410
H	11.14158228988361	2.58747652297894	3.49941726168090
C	10.99284325967066	1.59504690389570	5.40638799611536
C	8.77714063483814	1.64100002705876	6.39527305271828
C	10.09583752900419	1.25998566453442	6.43738296862573
H	8.10247983942767	1.36446165628784	7.19192211589714
H	10.45641160166124	0.68847130869395	7.27981652700592
C	12.34624621410773	1.11637607874243	5.51170632063577
C	-10.59727537088666	5.32651489675400	4.10740066416794
C	-11.46087781203880	5.38885137525854	5.15700577129861
H	-11.00079457554890	5.41156276108368	3.10779955957484
C	-10.94250046109244	5.47210349956622	6.47305577450717
N	-10.52481916624542	5.63408598440060	7.53012744404275
C	13.44471319012720	1.47592494042168	4.79360899992327
H	12.48898245217891	0.36389441784953	6.27553431771754
C	13.40510634090453	2.51273283102449	3.83131524426188
N	13.44670043522995	3.39198279501706	3.09354813795484
C	15.14080085517758	0.21120372598146	6.14818391250539
C	16.42937111441212	-0.23169794899542	6.33189259868058
C	17.40858879890126	-0.00218152869496	5.35626633942092
C	17.04466422924505	0.66074235416022	4.17682234993105
C	15.75960342074759	1.11479799641767	4.00523642282091
C	14.78080208134801	0.91545026563409	4.99111325138817
H	14.41859219690278	0.03715778216917	6.93008168884465
H	16.69773211855022	-0.75697558210012	7.23579668971280
H	17.78604506777423	0.81661182086053	3.40820768108331
H	15.49750252631240	1.62461695377481	3.08980937557364
H	-13.20250101720114	5.35735863058045	7.17936855958887
H	-15.64392698798316	5.50857881533285	7.07352777581774
C	-13.68903920855479	5.45875878456521	6.22037304183895
C	-15.05911482354262	5.54072214403426	6.16726515660806
C	-12.91191893075872	5.48718926157938	5.05129648233531
C	-15.71249816728147	5.66342482491734	4.93342987283758
C	-17.10976040875556	5.74238236239599	4.87606701049642
C	-13.57382838697181	5.60700614173567	3.82141349472231
C	-14.94387887514406	5.69421636239897	3.76134605974754
H	-13.01442248232603	5.63346539173511	2.89934942669030
H	-15.44189023838095	5.78246618754425	2.80770788525769
C	18.73532344286997	-0.41234166492175	5.54886621566246
C	19.89464996680985	-0.73617848016738	5.69062598036308
C	-18.32020098164540	5.80809332912861	4.84150449419615
H	24.13538095544680	-1.27411612563075	4.10787680069688
C	23.44147336857611	-1.39394721982050	4.92572080964475
C	22.97350325108120	-2.13831884652649	7.16557837265414
H	23.30526909322847	-2.59629073775993	8.08495913514472
H	20.96183304031178	-1.85420449785176	7.84831896254549
C	21.23127464773724	-1.13917029860847	5.84234297352740
C	22.13562206048062	-0.97220919180504	4.78624901287804
H	21.79529352776112	-0.52250262420721	3.86549266403352
C	23.86345239333774	-1.97697536382858	6.11221811961468
H	24.88401142666129	-2.31208924091460	6.21364037560647
C	21.66388945509201	-1.72447927965934	7.03811544690231
H	-22.41901472253793	5.66392316278120	6.83249540720726
C	-21.84378520811620	5.78208494200581	5.92692975301348
H	-23.57025572694757	6.01914081975504	4.68196762034498
H	-19.95164396693686	5.56584876204955	6.91110446574747
C	-20.46649446867250	5.72732121547766	5.97589243440925
C	-22.49225219240801	5.98215555239339	4.71560494239035
C	-19.72094849970255	5.86992096374724	4.79836427451805
C	-21.75826859559223	6.12726023588825	3.54547299455733
C	-20.38078799823757	6.07227964935637	3.57935103086472
H	-22.26772924502349	6.27733059162844	2.60579977617504
H	-19.80043012554570	6.17740700454992	2.67490923596969
H	1.33385124549651	2.95531025110203	5.94142405545566
H	1.64935728598157	5.54742110215812	8.05186838446616
H	3.79415857147334	5.27522920661038	8.02181049063104
H	3.58014057994444	7.39301936647123	4.47224691224950
C	1.93986579467640	11.76974327375290	10.11657235120550
C	0.59249810381519	12.00185473409693	9.97144432199223
C	2.82069134437073	12.25398248679653	9.13980262215431
C	0.13134086501026	12.71704065832371	8.85394794841187
H	-0.11388888480675	11.65147413069995	10.70808978861366
N	2.37861555784497	12.93448539058410	8.06248601940928
C	1.09833610533844	13.15855254309967	7.92778562514590
C	-1.22551208153241	12.97439385920426	8.66262981297951
H	0.79964694864036	13.71816996695219	7.05159252765697
C	4.99490132061478	11.37613243170776	10.13404539473982
C	6.35310433154641	11.26843458996922	10.00445561108843
C	4.25207759482617	12.08535563856078	9.17712286230364
C	7.02191840876020	11.86792326466857	8.90290520099446
N	4.93216776882415	12.67494209423129	8.16422199557361
C	6.25040073042689	12.59338075022754	8.00199357600704
H	6.93894052716423	10.73050507613053	10.73246890163708
C	8.40082747302116	11.71882043430179	8.75676275737959
H	6.69238930074644	13.10957183012222	7.16343628692825
C	-2.41135595054210	13.18898952843050	8.52093216649662
C	9.60032376422164	11.54532980074848	8.70268098770028
C	13.14386160942962	11.49382470914779	7.66759042405370
C	11.79430354200856	11.74481399990794	7.63682479649211
C	10.97794333547675	11.31401592032283	8.69175222713650
C	11.55946627434549	10.64631987788341	9.77963386263294
C	12.90860484517819	10.39523305333169	9.79964843114641
C	13.73171521943545	10.79070892220300	8.73400366770798
H	13.76499788630971	11.82079879387087	6.84778471632793
H	11.35519523476292	12.27676175528465	6.80655293392748
H	10.93667107770694	10.34067350926452	10.60679045525403
H	13.33624123980113	9.91226712879520	10.66163351200064
C	-4.20870510836586	14.23095700117502	7.26504695343374
H	-3.48123854967703	14.62942062031135	6.57412631593500
C	-5.54445486066090	14.50136122982389	7.09471786402596
C	-3.77334856837017	13.45207059349878	8.34643339083698
H	-5.85011705586460	15.13129501263369	6.27654126210479
C	-6.50158485455287	14.00132585546008	7.99156545133480
C	-4.71803822505562	12.96464624182689	9.26171852459936
C	-6.05081607034319	13.24104178223291	9.08626523829950
H	-4.38462000568689	12.37886925385816	10.10523493461027
H	-6.77455192001495	12.86386850274271	9.79370984436685
C	-7.91575427130471	14.23463158007894	7.87996181063803
C	15.14457929890638	10.52217067969118	8.66853606817543
C	15.85984675284570	9.59623605932948	9.36157357710240
H	15.68186024093176	11.12163528723553	7.94605936915729
C	15.24555307943116	8.70746562346130	10.27459040986938
N	14.78184717920611	7.91606812052412	10.96567967567902
C	-8.63095705512256	14.62555207619264	6.78898811497334
H	-8.47046870024488	14.01465666419565	8.78175472904246
C	-8.01347874530430	14.77904305872278	5.52400995259329
N	-7.56336325376204	14.86195054784299	4.47139694204636
C	-10.82556571825026	14.88289610019841	7.97287912632166
C	-12.19480209697177	14.99646648428831	7.93875994504965
C	-12.87499984205803	15.04939222177820	6.71420389115261
C	-12.13380527503876	15.00916765034431	5.52527564714455
C	-10.76622376828232	14.88896566432241	5.56567308471952
C	-10.08009463032682	14.80205608951549	6.78765137758601
H	-10.33097856442563	14.86931961692404	8.93116248421841
H	-12.75773808981961	15.05573186127386	8.85773991672638
H	-12.64914694977725	15.07477622939694	4.57923508311318
H	-10.21189573307704	14.85334982405571	4.63961408616328
H	17.52226457054451	8.40874063498286	11.08834851710071
H	19.90743768553319	7.92138250810671	10.78982373550923
C	18.01667335902692	8.69416275967509	10.17130662259109
C	19.35399697816689	8.42288279056811	10.01097160201064
C	17.28851916195260	9.35425568905118	9.17092343550330
C	20.01356484080092	8.79366427676810	8.83169399755748
C	21.37286182729074	8.49577949381134	8.66239926938510
C	17.95477322398423	9.72887741164177	7.99761859049783
C	19.29151705392911	9.45482108689579	7.82936973564654
H	17.41488428138544	10.21124575485573	7.19700400806872
H	19.79532382010490	9.74278236805200	6.91918239939251
C	-14.27243411691960	15.13667674767607	6.66711293703516
C	-15.48103392495961	15.20416742315274	6.59905340205192
C	22.55119165928965	8.23967557968794	8.54003998782623
H	-19.34461362230088	15.80225935048544	4.25494635861068
C	-18.86906947812919	15.62171145832635	5.20679694869167
C	-19.03501946790302	15.28674469275578	7.58477996461048
H	-19.63953446872456	15.20645467870154	8.47531760433076
H	-17.18152490519548	15.01331127314614	8.62542354130565
C	-16.87914977103206	15.29157758421541	6.51812557633092
C	-17.49635721930881	15.51131457021315	5.28004486411478
H	-16.88586836404054	15.60304235734474	4.39431928058997
C	-19.64075615497016	15.51119994988074	6.35554472923017
H	-20.71391185778442	15.60439606310217	6.29343965561536
C	-17.66313224206251	15.17811624676884	7.67313738894785
H	26.48647871228424	6.60582173223785	10.15547908933943
C	25.95247212940626	7.06439046165530	9.33735920473503
H	27.67664278349224	7.16851273044643	8.07115941249216
H	24.07866914355517	7.10702609973667	10.37671979868921
C	24.60802596475324	7.34279991235129	9.46573550646406
C	26.62277827090941	7.38143329282632	8.16338132534860
C	23.91731832656356	7.94621519196965	8.40768722147897
C	25.94337337595538	7.98073965948418	7.11125547512969
C	24.59865584145961	8.26406863994070	7.22578957019476
H	26.47054920144047	8.23225344969618	6.20355468020400
H	24.06220135637984	8.73606442164031	6.41622682382479
N	3.04024897974338	8.95597622475438	8.31673306304336
C	4.29742745772497	8.61064462709025	8.62216336266540
C	2.69751189527147	9.67697014927096	7.20411629442422
C	5.34701733739881	8.97564986870793	7.80119541573226
H	4.45488977074044	8.04133468131843	9.52511348330079
C	3.73989576710478	10.07036259667931	6.34778653264673
C	5.03296047123492	9.73451702446537	6.62828330088619
C	6.67957408376709	8.63581683319605	8.05475527671950
H	3.50713731567481	10.64215438822652	5.46522285907951
H	5.84200669573997	10.02944587687765	5.97892055939383
N	0.51005923542654	9.44697096025643	8.00957245467173
C	-0.78234499355614	9.63576622934128	7.93895426839627
C	1.30411585761970	9.94471094908833	7.03404479381056
C	-1.41557850414955	10.33544794506794	6.89381445088430
C	0.76819828414054	10.66426434459337	5.95086734112807
C	-0.58755793616162	10.85518794169189	5.88131606919573
H	-1.36855536997304	9.21566986147752	8.74543738027521
C	-2.79727127503933	10.50885930675984	6.83340047901759
H	1.41228064333687	11.05967326134251	5.18304897137385
H	-1.03209024583565	11.40148408839160	5.06360943601553
C	7.86655763476274	8.40085721526837	8.14808928695759
C	-3.98636966085483	10.71088840277161	6.69914232012245
C	-7.19003317031315	11.68791355228341	5.16957672212706
C	-5.84102722057657	11.51971233922238	5.35822032949261
C	-5.35985598755409	10.91386425306404	6.52824874653047
C	-6.27603209407407	10.48829938185462	7.49832463915693
C	-7.62329835711399	10.68241991306995	7.31381776515352
C	-8.11419697076775	11.30665496949686	6.15681924433610
H	-7.54706850838144	12.14136236141654	4.25768996899550
H	-5.14219242346590	11.84126208013276	4.60141962939861
H	-5.91394263219107	9.99583237255560	8.38814729365280
H	-8.31010666344836	10.31974796184192	8.06078769616518
C	10.06786138054612	8.56409791473788	7.17136709152095
H	9.64191342160655	9.15149647812699	6.37189256586840
C	11.40564014791646	8.25373350304068	7.16053804651890
C	9.23475418330548	8.11068320239505	8.20352811622942
H	12.01019350254864	8.60069792844304	6.34116216520028
C	11.97854280147041	7.47767691198972	8.17972385305725
C	9.79809183131195	7.35619913190029	9.24091006556976
C	11.13639228644092	7.04742710077830	9.22100299863964
H	9.17030901946208	7.01147006025616	10.04918576572806
H	11.55822247954466	6.46217694211899	10.02435120110659
C	13.35079553632610	7.04507789054999	8.20756281261329
C	-9.51607085834215	11.52678336336407	5.90834930378347
C	-10.51070194539830	11.64832372668762	6.83048989339498
H	-9.77526579710381	11.63527047205528	4.86391885159227
C	-10.18110895511184	11.71970586423082	8.20642679629298
N	-9.91930137618816	11.85580644586263	9.31575120585236
C	14.39559628856455	7.42317684272161	7.42200692505011
H	13.55912880041229	6.30553508438679	8.96855434231095
C	14.26646043293175	8.43640381817456	6.44369895635226
N	14.22895350477597	9.28378434472902	5.66933530883877
C	16.19139249164033	6.14400404847365	8.63358128304896
C	17.49618803189036	5.71813691046769	8.72488846243332
C	18.41194741395985	5.99574022498381	7.70333093069133
C	17.96696727420439	6.69118796066919	6.57293226509410
C	16.66806869479237	7.13080923281158	6.49505620993051
C	15.75089428208019	6.88231806510925	7.52761632421178
H	15.52100878799336	5.93077099240341	9.45088547595811
H	17.82734597896530	5.17480590330276	9.59667853124441
H	18.66070808577367	6.89264035457195	5.77114549711002
H	16.34976553115850	7.67723475356815	5.61933228496247
H	-12.50018396483700	11.72259558588617	8.60202874620087
H	-14.90274916386411	11.90154968463114	8.17102553137746
C	-12.85405109375473	11.80330117284491	7.58492539133551
C	-14.20298276444411	11.90040639765576	7.34971322648221
C	-11.92910644922130	11.79199023359259	6.52876259594173
C	-14.68703371312736	12.00201425976121	6.03927375580105
C	-16.06722687765940	12.09586283363046	5.81341828093380
C	-12.42065149422207	11.90211514660819	5.22143919878771
C	-13.77041643436979	12.00394695899836	4.98048847049961
H	-11.74285866360533	11.90897407581418	4.38188711775792
H	-14.13581522036286	12.08773993681959	3.96825932851896
C	19.75586657454834	5.60294920646200	7.79248144305554
C	20.93053168785557	5.31101441600656	7.82453698708463
C	-17.26694865833375	12.18871071417468	5.67526441744054
H	25.05720197159383	5.07523891775209	5.90456013216577
C	24.43465974858410	4.87235357808862	6.76241403795366
C	24.18307414926123	4.00645601249459	8.98977355888356
H	24.61156962604983	3.53730050843820	9.86227424647017
H	22.21811428386008	4.14499770758503	9.83478074552367
C	22.29059907867452	4.95569317060130	7.85068043612745
C	23.09937846943713	5.21914360546156	6.74067692687121
H	22.66576210377201	5.69215677819553	5.87235835925480
C	24.98011461279404	4.26928717608354	7.88525969552815
H	26.02488104041538	4.00087756860647	7.89817399099749
C	22.84547460565034	4.34489084080797	8.97890636449301
H	-21.50567670481912	12.20336701888554	7.34463913546575
C	-20.86200572509470	12.28523474724731	6.48212376972397
H	-22.48024024875092	12.58295818447440	5.11251034454627
H	-19.05710352825904	12.01789139693040	7.60768825906472
C	-19.49454440619801	12.18194768741282	6.63429114093978
C	-21.41040019710037	12.49858538759411	5.22615631519257
C	-18.65940503339854	12.28756179364177	5.51769536390981
C	-20.58609466952442	12.60745938555520	4.11533119777982
C	-19.21758237044529	12.50266926992411	4.25360743579175
H	-21.01657215798739	12.77691074958604	3.14001244059267
H	-18.56714512940167	12.58794322076663	3.39593674340425
H	2.23419078371321	8.70839768929786	8.89094473744532
H	2.30906206375878	11.23778843998220	10.97811835119559
H	4.49259513866436	10.92612086952484	10.97404140894021
H	4.32033379494565	13.20132535322664	7.53269644138669
